# Supplementary material for: Metabolomics and biochemical analysis reveal the regulatory mechanism of exogenous sorbitol-chelated potassium on wheat under drought stress
Source: Front Plant Sci. 2026 Mar 18;17:1751075. doi: 10.3389/fpls.2026.1751075 (PMC13040472; doi:10.3389/fpls.2026.1751075)
Supplement: Supplementary Material 1 — Metabolites were identified through comparative analysis of various spraying treatments against the control group (CK2). [file Table1.xlsx]

## Sheet: Supplementary materials 1
#ID	name	Formula	KEGG_annotation	KEGG_pathway_annotation	LM_ID(lipidmaps)	CATEGORY(lipidmaps)	MAIN_CLASS(lipidmaps)	SUB_CLASS	HMDB_ID	CAS	kingdom(HMDB)	super_class(HMDB)	HMDB_taxonomy	sub_class(HMDB)
pos_10	4-Chlorocatechol	C6H5ClO2	C02375	Metabolic pathways(ko01100)	--	--	--	--	HMDB0041810	2138-22-9	Organic compounds	Benzenoids	Phenols	Benzenediols
pos_100	D-Mannitol 1-phosphate	C6H15O9P	C00644	Fructose and mannose metabolism(ko00051);;Metabolic pathways(ko01100)	--	--	--	--	HMDB0001530	15806-48-1	Organic compounds	Organic oxygen compounds	Organooxygen compounds	Carbohydrates and carbohydrate conjugates
pos_1000	P1,P3-Bis(5'-adenosyl) triphosphate	C20H27N10O16P3	C06197	Purine metabolism(ko00230);;Metabolic pathways(ko01100)	--	--	--	--	HMDB0001155	56432-02-1	Organic compounds	Lipids and lipid-like molecules	Fatty Acyls	Fatty acids and conjugates
pos_1001	3-Hydroxy-4-methoxycinnamic acid	C10H10O4	--	--	--	--	--	--	HMDB0000955	25522-33-2	Organic compounds	Phenylpropanoids and polyketides	Cinnamic acids and derivatives	Hydroxycinnamic acids and derivatives
pos_1002	C20822	C10H14N2O3S	C20822	Carbapenem biosynthesis(ko00332)	--	--	--	--	--	--	--	--	--	--
pos_1003	Dihydropteroate	C14H14N6O3	C00921	Folate biosynthesis(ko00790);;Metabolic pathways(ko01100);;Biosynthesis of cofactors(ko01240)	--	--	--	--	HMDB0001412	2134-76-1	Organic compounds	Organoheterocyclic compounds	Pteridines and derivatives	Pterins and derivatives
pos_1004	Gibberellin A7	C19H22O5	C11867	Diterpenoid biosynthesis(ko00904);;Biosynthesis of secondary metabolites(ko01110)	LMPR0104170024	Prenol Lipids [PR]	Isoprenoids [PR01]	C20 isoprenoids (diterpenes) [PR0104]	HMDB0303475	--	Organic compounds	Lipids and lipid-like molecules	Prenol lipids	Diterpenoids
pos_1007	p-Coumaroylagmatine	C14H20N4O2	C04498	Biosynthesis of various plant secondary metabolites(ko00999);;Metabolic pathways(ko01100);;Biosynthesis of secondary metabolites(ko01110)	--	--	--	--	--	--	--	--	--	--
pos_1009	Retronecine	C8H13NO2	C06177	Tropane, piperidine and pyridine alkaloid biosynthesis(ko00960);;Biosynthesis of secondary metabolites(ko01110)	--	--	--	--	HMDB0253071	--	Organic compounds	Alkaloids and derivatives	--	--
pos_1010	Feruloylagmatine	C15H22N4O3	C18325	Biosynthesis of various plant secondary metabolites(ko00999);;Metabolic pathways(ko01100);;Biosynthesis of secondary metabolites(ko01110)	--	--	--	--	--	--	--	--	--	--
pos_1016	Tyr Leu	C15H22N2O4	--	--	--	--	--	--	--	--	--	--	--	--
pos_1017	Protopine	C20H19NO5	C05189	Isoquinoline alkaloid biosynthesis(ko00950);;Metabolic pathways(ko01100);;Biosynthesis of secondary metabolites(ko01110)	--	--	--	--	HMDB0003920	130-86-9	Organic compounds	Alkaloids and derivatives	Protopine alkaloids	--
pos_1020	Tranexamic Acid	C8H15NO2	C12535	--	--	--	--	--	HMDB0014447	1197-18-8	Organic compounds	Organic acids and derivatives	Carboxylic acids and derivatives	Amino acids, peptides, and analogues
pos_1022	5-Hydroxyindoleacetaldehyde	C10H9NO2	C05634	Tryptophan metabolism(ko00380);;Metabolic pathways(ko01100)	--	--	--	--	HMDB0004073	1892-21-3	Organic compounds	Organoheterocyclic compounds	Indoles and derivatives	Hydroxyindoles
pos_1025	beta-Nitropropanoate	C3H5NO4	C05669	beta-Alanine metabolism(ko00410)	--	--	--	--	HMDB0034259	504-88-1	Organic compounds	Organic 1,3-dipolar compounds	Allyl-type 1,3-dipolar organic compounds	Organic nitro compounds
pos_1026	19-Oxoandrost-4-ene-3,17-dione	C19H24O3	C05297	Metabolic pathways(ko01100)	LMST02020083	Sterol Lipids [ST]	Steroids [ST02]	C19 steroids (androgens) and derivatives [ST0202]	HMDB0006768	--	Organic compounds	Lipids and lipid-like molecules	Steroids and steroid derivatives	Androstane steroids
pos_1028	8-Demethylnovobiocic acid	C21H19NO6	C20629	Metabolic pathways(ko01100);;Biosynthesis of secondary metabolites(ko01110)	--	--	--	--	--	--	--	--	--	--
pos_103	cis-1,2-Dihydrobenzene-1,2-diol	C6H8O2	C04091	Metabolic pathways(ko01100)	--	--	--	--	--	--	--	--	--	--
pos_1032	trans-beta-D-Glucosyl-2-hydroxycinnamate	C15H18O8	C05158	Biosynthesis of various plant secondary metabolites(ko00999);;Biosynthesis of secondary metabolites(ko01110)	--	--	--	--	HMDB0033581	618-67-7	Organic compounds	Organic oxygen compounds	Organooxygen compounds	Carbohydrates and carbohydrate conjugates
pos_1033	Secologanate	C16H22O10	C01957	Monoterpenoid biosynthesis(ko00902);;Biosynthesis of secondary metabolites(ko01110)	--	--	--	--	HMDB0304481	--	Organic compounds	Lipids and lipid-like molecules	Prenol lipids	Terpene glycosides
pos_1034	3'-Hydroxy-N-methyl-(S)-coclaurine	C18H21NO4	C05202	Isoquinoline alkaloid biosynthesis(ko00950);;Metabolic pathways(ko01100);;Biosynthesis of secondary metabolites(ko01110)	--	--	--	--	HMDB0006921	--	Organic compounds	Organoheterocyclic compounds	Isoquinolines and derivatives	Benzylisoquinolines
pos_1039	5-Methoxyindoleacetate	C11H11NO3	C05660	Tryptophan metabolism(ko00380)	--	--	--	--	HMDB0004096	3471-31-6	Organic compounds	Organoheterocyclic compounds	Indoles and derivatives	Indolyl carboxylic acids and derivatives
pos_104	DL-Arginine	C6H14N4O2	--	--	--	--	--	--	HMDB0251511	--	Organic compounds	Organic acids and derivatives	Carboxylic acids and derivatives	Amino acids, peptides, and analogues
pos_1040	5-Hydroxyindolepyruvate	C11H9NO4	C05646	Tryptophan metabolism(ko00380);;Metabolic pathways(ko01100)	--	--	--	--	--	--	--	--	--	--
pos_1041	6'-Oxolividamine	C12H23N3O6	C21256	Neomycin, kanamycin and gentamicin biosynthesis(ko00524);;Biosynthesis of secondary metabolites(ko01110)	--	--	--	--	--	--	--	--	--	--
pos_1043	3-Hydroxy-9,10-secoandrosta-1,3,5(10)-triene-9,17-dione	C19H24O3	C19944	Metabolic pathways(ko01100)	--	--	--	--	--	--	--	--	--	--
pos_1046	Phenylacetaldehyde	C8H8O	C00601	Phenylalanine metabolism(ko00360);;Metabolic pathways(ko01100)	--	--	--	--	HMDB0006236	122-78-1	Organic compounds	Benzenoids	Benzene and substituted derivatives	Phenylacetaldehydes
pos_1047	Thioisonicotinamide	C6H6N2S	--	--	--	--	--	--	--	--	--	--	--	--
pos_1048	(S)-2-Hydroxypropylphosphonate	C3H9O4P	C06452	Metabolic pathways(ko01100);;Biosynthesis of secondary metabolites(ko01110)	--	--	--	--	--	--	--	--	--	--
pos_1052	Ile Gly Val	C13H25N3O4	--	--	--	--	--	--	--	--	--	--	--	--
pos_1053	Protoemetine	C19H27NO3	C11816	Isoquinoline alkaloid biosynthesis(ko00950);;Biosynthesis of secondary metabolites(ko01110)	--	--	--	--	--	--	--	--	--	--
pos_1055	Ile Leu	C12H24N2O3	--	--	--	--	--	--	--	--	--	--	--	--
pos_1056	Gly Leu Leu	C14H27N3O4	--	--	--	--	--	--	--	--	--	--	--	--
pos_106	Asparaginyl-Phenylalanine	C13H17N3O4	--	--	--	--	--	--	HMDB0028738	--	Organic compounds	Organic acids and derivatives	Carboxylic acids and derivatives	Amino acids, peptides, and analogues
pos_1060	Dodecylbenzenesulfonic acid	C18H30O3S	--	--	--	--	--	--	HMDB0031031	--	Organic compounds	Benzenoids	Benzene and substituted derivatives	Benzenesulfonic acids and derivatives
pos_1061	17alpha-Hydroxyprogesterone	C21H30O3	C01176	Metabolic pathways(ko01100)	LMST02030161	Sterol Lipids [ST]	Steroids [ST02]	C21 steroids (gluco/mineralocorticoids, progestogins) and derivatives [ST0203]	HMDB0000374	68-96-2	Organic compounds	Lipids and lipid-like molecules	Steroids and steroid derivatives	Pregnane steroids
pos_1062	Gly Lys Pro Thr	C17H31N5O6	--	--	--	--	--	--	--	--	--	--	--	--
pos_1063	Sarcaglaboside B	C21H28O8	--	--	--	--	--	--	--	--	--	--	--	--
pos_1065	Dihydroechinofuran	C16H18O3	C18134	Ubiquinone and other terpenoid-quinone biosynthesis(ko00130)	--	--	--	--	--	--	--	--	--	--
pos_1066	L-Glutamate	C5H9NO4	C00025	Arginine biosynthesis(ko00220);;Alanine, aspartate and glutamate metabolism(ko00250);;Arginine and proline metabolism(ko00330);;Carbapenem biosynthesis(ko00332);;Histidine metabolism(ko00340);;Taurine and hypotaurine metabolism(ko00430);;D-Amino acid metabolism(ko00470);;Glutathione metabolism(ko00480);;Neomycin, kanamycin and gentamicin biosynthesis(ko00524);;Glyoxylate and dicarboxylate metabol…	--	--	--	--	HMDB0000148	56-86-0	Organic compounds	Organic acids and derivatives	Carboxylic acids and derivatives	Amino acids, peptides, and analogues
pos_1067	Nortrachelogenin-4-O-glucoside	C26H32O12	--	--	--	--	--	--	--	--	--	--	--	--
pos_1068	Kaempferol 3-O-rhamnoside-7-O-glucoside	C27H30O15	C21854	Flavone and flavonol biosynthesis(ko00944)	--	--	--	--	--	--	--	--	--	--
pos_107	5-Aminopentanal	C5H11NO	C12455	Lysine degradation(ko00310);;Tropane, piperidine and pyridine alkaloid biosynthesis(ko00960);;Metabolic pathways(ko01100);;Biosynthesis of secondary metabolites(ko01110)	--	--	--	--	HMDB0012815	--	Organic compounds	Organic oxygen compounds	Organooxygen compounds	Carbonyl compounds
pos_1070	dTDP-3-amino-2,3,6-trideoxy-4-keto-D-glucose	C16H25N3O13P2	C12318	Polyketide sugar unit biosynthesis(ko00523);;Metabolic pathways(ko01100);;Biosynthesis of secondary metabolites(ko01110);;Biosynthesis of nucleotide sugars(ko01250)	--	--	--	--	--	--	--	--	--	--
pos_1072	Nicotinamide-beta-riboside	C11H15N2O5+	C03150	Nicotinate and nicotinamide metabolism(ko00760);;Metabolic pathways(ko01100)	--	--	--	--	HMDB0000855	1341-23-7	Organic compounds	Organic oxygen compounds	Organooxygen compounds	Carbohydrates and carbohydrate conjugates
pos_1073	3-Methylbutyl 6-O-(alpha-L-arabinopyranosyl)-beta-D-glucopyranoside	C16H30O10	--	--	--	--	--	--	--	--	--	--	--	--
pos_1074	Ferulate	C10H10O4	C01494	Phenylpropanoid biosynthesis(ko00940);;Metabolic pathways(ko01100);;Biosynthesis of secondary metabolites(ko01110)	--	--	--	--	HMDB0000954	537-98-4	Organic compounds	Phenylpropanoids and polyketides	Cinnamic acids and derivatives	Hydroxycinnamic acids and derivatives
pos_1075	alpha-Hydrojuglone 4-O-b-D-glucoside	C16H18O8	--	--	--	--	--	--	HMDB0034242	39015-63-9	Organic compounds	Organic oxygen compounds	Organooxygen compounds	Carbohydrates and carbohydrate conjugates
pos_1076	(-)-Jasmonoyl-L-isoleucine	C18H29NO4	C18699	Plant hormone signal transduction(ko04075)	--	--	--	--	HMDB0303944	--	Organic compounds	Organic acids and derivatives	Carboxylic acids and derivatives	Amino acids, peptides, and analogues
pos_1078	5,7,3',4'-Tetrahydroxy-4-phenylcoumarin 5-O-apiosyl-(1->6)-glucoside	C26H28O15	--	--	LMPK12100034	Polyketides [PK]	Flavonoids [PK12]	Neoflavonoids [PK1210]	--	--	--	--	--	--
pos_108	gamma-L-Glutamyl-S-allyl-L-cysteine	C11H18N2O6S	--	--	--	--	--	--	--	--	--	--	--	--
pos_1081	(S)-Reticuline	C19H23NO4	C02105	Isoquinoline alkaloid biosynthesis(ko00950);;Metabolic pathways(ko01100);;Biosynthesis of secondary metabolites(ko01110)	--	--	--	--	HMDB0003601	485-19-8	Organic compounds	Organoheterocyclic compounds	Isoquinolines and derivatives	Benzylisoquinolines
pos_1082	Hexahomomethionine	C11H23NO2S	C17233	Glucosinolate biosynthesis(ko00966);;2-Oxocarboxylic acid metabolism(ko01210)	--	--	--	--	--	--	--	--	--	--
pos_1089	Indolylmethyl-desulfoglucosinolate	C16H20N2O6S	C16517	Tryptophan metabolism(ko00380);;Glucosinolate biosynthesis(ko00966);;Metabolic pathways(ko01100);;Biosynthesis of secondary metabolites(ko01110);;2-Oxocarboxylic acid metabolism(ko01210)	--	--	--	--	--	--	--	--	--	--
pos_1094	4-Pyridoxic acid	C8H9NO4	C00847	Vitamin B6 metabolism(ko00750);;Metabolic pathways(ko01100)	--	--	--	--	HMDB0000017	82-82-6	Organic compounds	Organoheterocyclic compounds	Pyridines and derivatives	Pyridinecarboxylic acids and derivatives
pos_1095	Betalamic acid	C9H9NO5	C08538	Betalain biosynthesis(ko00965);;Metabolic pathways(ko01100);;Biosynthesis of secondary metabolites(ko01110)	--	--	--	--	HMDB0029842	18766-66-0	Organic compounds	Organic acids and derivatives	Carboxylic acids and derivatives	Amino acids, peptides, and analogues
pos_1096	Loganate	C16H24O10	C01512	Monoterpenoid biosynthesis(ko00902);;Biosynthesis of secondary metabolites(ko01110)	--	--	--	--	HMDB0304409	--	Organic compounds	Lipids and lipid-like molecules	Prenol lipids	Terpene glycosides
pos_1097	alpha,beta-Didehydrotryptophan	C11H10N2O2	C06732	--	--	--	--	--	--	--	--	--	--	--
pos_1099	Bleekerine	C23H24N2O5	C09046	--	--	--	--	--	--	--	--	--	--	--
pos_110	Meranzin hydrate	C15H18O5	--	--	--	--	--	--	HMDB0254461	--	Organic compounds	Phenylpropanoids and polyketides	Coumarins and derivatives	--
pos_1101	Chlorophyllide	C35H34MgN4O5	C02139	Porphyrin metabolism(ko00860);;Metabolic pathways(ko01100);;Biosynthesis of secondary metabolites(ko01110)	--	--	--	--	--	--	--	--	--	--
pos_1104	(S)-Chiral alcohol	C16H16O6	C18354	Metabolic pathways(ko01100);;Biosynthesis of secondary metabolites(ko01110)	--	--	--	--	--	--	--	--	--	--
pos_1107	Psilocin	C12H16N2O	C08312	Indole alkaloid biosynthesis(ko00901);;Metabolic pathways(ko01100);;Biosynthesis of secondary metabolites(ko01110)	--	--	--	--	HMDB0042000	520-53-6	Organic compounds	Organoheterocyclic compounds	Indoles and derivatives	Tryptamines and derivatives
pos_1108	Cyanin	C27H30O16	C08639	Anthocyanin biosynthesis(ko00942)	LMPK12010113	Polyketides [PK]	Flavonoids [PK12]	Anthocyanidins [PK1201]	--	--	--	--	--	--
pos_111	2-C-Methyl-D-erythritol 2,4-cyclodiphosphate	C5H12O9P2	C11453	Terpenoid backbone biosynthesis(ko00900);;Metabolic pathways(ko01100);;Biosynthesis of secondary metabolites(ko01110)	--	--	--	--	--	--	--	--	--	--
pos_1110	Erythronolide B	C21H38O7	C06635	Metabolic pathways(ko01100);;Biosynthesis of secondary metabolites(ko01110)	--	--	--	--	--	--	--	--	--	--
pos_1113	6-Keto-prostaglandin F1alpha	C20H34O6	C05961	Arachidonic acid metabolism(ko00590);;Metabolic pathways(ko01100)	LMFA03010001	Fatty Acyls [FA]	Eicosanoids [FA03]	Prostaglandins [FA0301]	HMDB0002886	58962-34-8	Organic compounds	Lipids and lipid-like molecules	Fatty Acyls	Eicosanoids
pos_1114	Ecgonine methyl ester	C10H17NO3	C12448	Tropane, piperidine and pyridine alkaloid biosynthesis(ko00960);;Metabolic pathways(ko01100);;Biosynthesis of secondary metabolites(ko01110)	--	--	--	--	HMDB0006406	7143-09-01	Organic compounds	Alkaloids and derivatives	Tropane alkaloids	--
pos_1115	Dihydrodemethylsterigmatocystin	C17H12O6	C20444	Aflatoxin biosynthesis(ko00254);;Metabolic pathways(ko01100);;Biosynthesis of secondary metabolites(ko01110)	--	--	--	--	HMDB0033658	30517-66-9	Organic compounds	Phenylpropanoids and polyketides	Sterigmatocystins	--
pos_1118	Genistein 7,4'-di-O-glucoside	C27H30O15	--	--	LMPK12050169	Polyketides [PK]	Flavonoids [PK12]	Isoflavonoids [PK1205]	--	--	--	--	--	--
pos_1122	5-Hydroxyconiferaldehyde	C10H10O4	C12204	Phenylpropanoid biosynthesis(ko00940);;Metabolic pathways(ko01100);;Biosynthesis of secondary metabolites(ko01110)	--	--	--	--	--	--	--	--	--	--
pos_1124	N-Acetyl-D-glucosamine	C8H15NO6	C00140	Amino sugar and nucleotide sugar metabolism(ko00520);;Metabolic pathways(ko01100);;Biosynthesis of nucleotide sugars(ko01250);;ABC transporters(ko02010)	--	--	--	--	HMDB0000215	7512-17-6	Organic compounds	Organic oxygen compounds	Organooxygen compounds	Carbohydrates and carbohydrate conjugates
pos_1128	Pongapin	C19H12O6	--	--	LMPK12111562	Polyketides [PK]	Flavonoids [PK12]	Flavones and Flavonols [PK1211]	--	--	--	--	--	--
pos_1131	3,5,7-Tris(acetyloxy)-8-methoxy-2-(4-methoxyphenyl)-4H-1-benzopyran-4-one	C23H20O10	--	--	LMPK12113172	Polyketides [PK]	Flavonoids [PK12]	Flavones and Flavonols [PK1211]	--	--	--	--	--	--
pos_1132	Neobanol	C18H12O6	--	--	LMPK12070107	Polyketides [PK]	Flavonoids [PK12]	Pterocarpans [PK1207]	--	--	--	--	--	--
pos_1133	Nicotinate D-ribonucleotide	C11H16NO9P	C01185	Nicotinate and nicotinamide metabolism(ko00760);;Metabolic pathways(ko01100);;Biosynthesis of cofactors(ko01240)	--	--	--	--	HMDB0001132	321-02-8	Organic compounds	Nucleosides, nucleotides, and analogues	Pyridine nucleotides	Nicotinic acid nucleotides
pos_1134	S-Glutathionyl-L-cysteine	C13H22N4O8S2	C05526	Cysteine and methionine metabolism(ko00270);;Metabolic pathways(ko01100)	--	--	--	--	--	--	--	--	--	--
pos_1136	6-C-beta-D-Glucopyranosyl-8-C-beta-D-apiofuranosylapigenin	C26H28O14	--	--	LMPK12110259	Polyketides [PK]	Flavonoids [PK12]	Flavones and Flavonols [PK1211]	--	--	--	--	--	--
pos_114	Pro Leu	C11H20N2O3	--	--	--	--	--	--	--	--	--	--	--	--
pos_1142	Dehydroepiandrosterone	C19H28O2	C01227	Metabolic pathways(ko01100)	LMST02020021	Sterol Lipids [ST]	Steroids [ST02]	C19 steroids (androgens) and derivatives [ST0202]	HMDB0000077	53-43-0	Organic compounds	Lipids and lipid-like molecules	Steroids and steroid derivatives	Androstane steroids
pos_1143	3,4-Dicaffeoyl-1,5-quinolactone	C25H22O11	--	--	--	--	--	--	HMDB0029291	--	Organic compounds	Phenylpropanoids and polyketides	Cinnamic acids and derivatives	Hydroxycinnamic acids and derivatives
pos_1144	4-(Aminomethyl)-5-(hydroxymethyl)-2-methylpyridin-3-ol	C8H12N2O2	--	--	--	--	--	--	HMDB0001431	85-87-0	Organic compounds	Organoheterocyclic compounds	Pyridines and derivatives	Pyridoxamines
pos_1145	Ile Phe	C15H22N2O3	--	--	--	--	--	--	--	--	--	--	--	--
pos_1147	1-Myristoyl-sn-glycero-3-phosphocholine	C22H46NO7P	--	--	LMGP01050012	Glycerophospholipids [GP]	Glycerophosphocholines [GP01]	Monoacylglycerophosphocholines [GP0105]	HMDB0010379	20559-16-4	Organic compounds	Lipids and lipid-like molecules	Glycerophospholipids	Glycerophosphocholines
pos_1149	Sinapoylagmatine	C16H24N4O4	--	--	--	--	--	--	--	--	--	--	--	--
pos_1153	Dalspinin	C17H12O7	--	--	LMPK12050410	Polyketides [PK]	Flavonoids [PK12]	Isoflavonoids [PK1205]	--	--	--	--	--	--
pos_1154	6-C-Galactosylisoscutellarein	C21H20O11	--	--	LMPK12111337	Polyketides [PK]	Flavonoids [PK12]	Flavones and Flavonols [PK1211]	--	--	--	--	--	--
pos_1157	Scoparin 6''-O-glucoside	C28H32O16	--	--	LMPK12110760	Polyketides [PK]	Flavonoids [PK12]	Flavones and Flavonols [PK1211]	--	--	--	--	--	--
pos_1158	fumagillin	C26H34O7	C09668	--	LMPR0103060003	Prenol Lipids [PR]	Isoprenoids [PR01]	C15 isoprenoids (sesquiterpenes) [PR0103]	HMDB0242599	--	Organic compounds	Lipids and lipid-like molecules	Fatty Acyls	Fatty acids and conjugates
pos_1159	LysoPC 160	C24H50NO7P	--	--	--	--	--	--	--	--	--	--	--	--
pos_1161	Kanamycin X	C18H35N3O12	C20614	Neomycin, kanamycin and gentamicin biosynthesis(ko00524);;Biosynthesis of secondary metabolites(ko01110)	--	--	--	--	--	--	--	--	--	--
pos_1163	Cytochalasin B	C29H37NO5	C19954	--	LMPK11000002	Polyketides [PK]	Cytochalasins [PK11]	--	HMDB0250718	--	Organic compounds	Alkaloids and derivatives	Cytochalasans	Cytochalasins
pos_1164	FMN	C17H21N4O9P	C00061	Oxidative phosphorylation(ko00190);;Riboflavin metabolism(ko00740);;Metabolic pathways(ko01100);;Biosynthesis of secondary metabolites(ko01110);;Biosynthesis of cofactors(ko01240)	--	--	--	--	HMDB0001520	146-17-8	Organic compounds	Nucleosides, nucleotides, and analogues	Flavin nucleotides	--
pos_1165	8-Methylsulfinyl-N-Octyl Glucosinolate	C16H31NO10S3	--	--	--	--	--	--	--	--	--	--	--	--
pos_1170	Ile Ala Leu	C15H29N3O4	--	--	--	--	--	--	--	--	--	--	--	--
pos_1171	Isoswertisin 2''-rhamnoside	C28H32O14	C12629	Flavone and flavonol biosynthesis(ko00944)	--	--	--	--	HMDB0037417	64821-00-7	Organic compounds	Phenylpropanoids and polyketides	Flavonoids	Flavonoid glycosides
pos_1172	Oleracein C	C30H35NO16	--	--	--	--	--	--	--	--	--	--	--	--
pos_1174	4-Hydroxy-3-methoxycinnamaldehyde	C10H10O3	C02666	Phenylpropanoid biosynthesis(ko00940);;Metabolic pathways(ko01100);;Biosynthesis of secondary metabolites(ko01110)	--	--	--	--	HMDB0141782	20649-42-7	Organic compounds	Benzenoids	Phenols	Methoxyphenols
pos_1175	Dihydro Artemisinin-D3	C15H24O5	--	--	--	--	--	--	--	--	--	--	--	--
pos_1176	(1'S)-Averantin	C20H20O7	C20499	Aflatoxin biosynthesis(ko00254);;Metabolic pathways(ko01100);;Biosynthesis of secondary metabolites(ko01110)	--	--	--	--	--	--	--	--	--	--
pos_118	4'-Oxonebramine	C12H24N4O5	C21258	Neomycin, kanamycin and gentamicin biosynthesis(ko00524);;Biosynthesis of secondary metabolites(ko01110)	--	--	--	--	--	--	--	--	--	--
pos_1181	Validamycin A	C20H35NO13	C12112	Metabolic pathways(ko01100);;Biosynthesis of secondary metabolites(ko01110)	--	--	--	--	HMDB0036592	37248-47-8	Organic compounds	Organic oxygen compounds	Organooxygen compounds	Carbohydrates and carbohydrate conjugates
pos_1182	Amygdalin	C20H27NO11	C08325	Cyanoamino acid metabolism(ko00460);;Metabolic pathways(ko01100);;Biosynthesis of secondary metabolites(ko01110)	--	--	--	--	HMDB0035030	29883-15-6	Organic compounds	Organic oxygen compounds	Organooxygen compounds	Carbohydrates and carbohydrate conjugates
pos_1183	Eleutheroside E	C34H46O18	C20786	--	--	--	--	--	HMDB0036410	573-44-4	Organic compounds	Lignans, neolignans and related compounds	Lignan glycosides	--
pos_1184	APIGENIN TRIACETATE	C21H16O8	--	--	--	--	--	--	--	--	--	--	--	--
pos_1185	13-Dihydrodaunorubicin	C27H31NO10	C12430	Biosynthesis of secondary metabolites(ko01110)	LMPK13050004	Polyketides [PK]	Aromatic polyketides [PK13]	Anthracyclinones [PK1305]	HMDB0244506	--	Organic compounds	Phenylpropanoids and polyketides	Anthracyclines	--
pos_1186	1-Desacetylwilforgine	C39H45NO18	--	--	--	--	--	--	--	--	--	--	--	--
pos_1187	Kaempferide	C16H12O6	C10098	Flavone and flavonol biosynthesis(ko00944)	LMPK12110563	Polyketides [PK]	Flavonoids [PK12]	Flavones and Flavonols [PK1211]	HMDB0037441	491-54-3	Organic compounds	Phenylpropanoids and polyketides	Flavonoids	Flavones
pos_1188	Irisolone	C17H12O6	--	--	LMPK12050387	Polyketides [PK]	Flavonoids [PK12]	Isoflavonoids [PK1205]	--	--	--	--	--	--
pos_1190	Pelargonin	C27H30O15	C08725	Anthocyanin biosynthesis(ko00942)	LMPK12010015	Polyketides [PK]	Flavonoids [PK12]	Anthocyanidins [PK1201]	HMDB0033681	58751-31-8	Organic compounds	Phenylpropanoids and polyketides	Flavonoids	Flavonoid glycosides
pos_1193	Volicitin	C23H38N2O5	C16345	alpha-Linolenic acid metabolism(ko00592)	LMFA08020212	Fatty Acyls [FA]	Fatty amides [FA08]	N-acyl amines [FA0802]	--	--	--	--	--	--
pos_1196	6-Hydroxy-4-methylcoumarin	C10H8O3	--	--	--	--	--	--	--	--	--	--	--	--
pos_1197	Phenylalanyl-Isoleucine	C15H22N2O3	--	--	--	--	--	--	HMDB0028998	22951-94-6	Organic compounds	Organic acids and derivatives	Carboxylic acids and derivatives	Amino acids, peptides, and analogues
pos_120	Isotabtoxin	C11H19N3O6	C20919	Monobactam biosynthesis(ko00261)	--	--	--	--	--	--	--	--	--	--
pos_1202	Biliverdin-IX-beta	C33H34N4O6	C21724	Porphyrin metabolism(ko00860)	--	--	--	--	--	--	--	--	--	--
pos_1204	Formononetin	C16H12O4	C00858	Isoflavonoid biosynthesis(ko00943);;Metabolic pathways(ko01100);;Biosynthesis of secondary metabolites(ko01110)	LMPK12050037	Polyketides [PK]	Flavonoids [PK12]	Isoflavonoids [PK1205]	HMDB0005808	485-72-3	Organic compounds	Phenylpropanoids and polyketides	Isoflavonoids	O-methylated isoflavonoids
pos_1205	Aclacinomycin N	C42H55NO15	C18637	Biosynthesis of secondary metabolites(ko01110)	--	--	--	--	HMDB0247946	--	Organic compounds	Organoheterocyclic compounds	Pyridines and derivatives	Hydropyridines
pos_1207	4-Acetyl-2(3H)-benzoxazolone	C9H7NO3	--	--	--	--	--	--	HMDB0040612	70735-79-4	Organic compounds	Organoheterocyclic compounds	Benzoxazoles	Benzoxazolones
pos_1208	Octinoxate	C18H26O3	--	--	--	--	--	--	HMDB0255909	--	Organic compounds	Phenylpropanoids and polyketides	Cinnamic acids and derivatives	Cinnamic acid esters
pos_1209	4-Hydroxy-2-methyl-3-oxo-4-[(2E,6E)-farnesyl]-3,4-dihydroquinoline 1-oxide	C25H33NO3	C21141	Metabolic pathways(ko01100);;Biosynthesis of secondary metabolites(ko01110)	--	--	--	--	--	--	--	--	--	--
pos_121	b-D-Glucopyranosiduronic acid	C15H21NO8	--	--	--	--	--	--	--	--	--	--	--	--
pos_1210	Dihydrostreptomycin 6-phosphate	C21H42N7O15P	C01221	Metabolic pathways(ko01100);;Biosynthesis of secondary metabolites(ko01110)	--	--	--	--	--	--	--	--	--	--
pos_1211	3alpha,7alpha,12alpha,26-Tetrahydroxy-5beta-cholestane	C27H48O4	C05446	Metabolic pathways(ko01100)	LMST04030014	Sterol Lipids [ST]	Bile acids and derivatives [ST04]	C27 bile acids, alcohols, and derivatives [ST0403]	HMDB0001231	862-53-3	Organic compounds	Lipids and lipid-like molecules	Steroids and steroid derivatives	Bile acids, alcohols and derivatives
pos_1216	Methyl L-pyroglutamate	C6H9NO3	--	--	--	--	--	--	--	--	--	--	--	--
pos_1217	5-(L-Alanin-3-yl)-2-hydroxy-cis,cis-muconate 6-semialdehyde	C9H11NO6	C04797	Tyrosine metabolism(ko00350)	LMFA01170073	Fatty Acyls [FA]	Fatty Acids and Conjugates [FA01]	Dicarboxylic acids [FA0117]	--	--	--	--	--	--
pos_1218	3-Methylbutanoic acid	C5H10O2	C08262	Biosynthesis of secondary metabolites(ko01110)	--	--	--	--	HMDB0000718	503-74-2	Organic compounds	Lipids and lipid-like molecules	Fatty Acyls	Fatty acids and conjugates
pos_1220	3-Dehydro-L-threonate	C4H6O5	C03064	Ascorbate and aldarate metabolism(ko00053);;Metabolic pathways(ko01100)	--	--	--	--	--	--	--	--	--	--
pos_1222	Licoagroside B	C18H24O12	--	--	--	--	--	--	HMDB0036523	--	Organic compounds	Lipids and lipid-like molecules	Saccharolipids	--
pos_1228	N-Acetyl-D-lactosamine	C14H25NO11	--	--	--	--	--	--	--	--	--	--	--	--
pos_1229	Arachidonoyl Serinol	C23H39NO3	--	--	LMFA08020072	Fatty Acyls [FA]	Fatty amides [FA08]	N-acyl amines [FA0802]	HMDB0013650	183718-70-9	Organic compounds	Lipids and lipid-like molecules	Fatty Acyls	Fatty amides
pos_1230	Slaframine	C10H18N2O2	C06185	Tropane, piperidine and pyridine alkaloid biosynthesis(ko00960);;Biosynthesis of secondary metabolites(ko01110)	--	--	--	--	--	--	--	--	--	--
pos_1231	Kadangustin F	C30H38O10	--	--	--	--	--	--	--	--	--	--	--	--
pos_1232	Citrusin B	C27H36O13	--	--	--	--	--	--	HMDB0039231	105279-10-5	Organic compounds	Lignans, neolignans and related compounds	Lignan glycosides	--
pos_1233	Phenylpropanoate	C9H10O2	C05629	Phenylalanine metabolism(ko00360);;Metabolic pathways(ko01100)	--	--	--	--	HMDB0000764	501-52-0	Organic compounds	Phenylpropanoids and polyketides	Phenylpropanoic acids	--
pos_1234	Specnuezhenide	C31H42O17	--	--	--	--	--	--	HMDB0258412	--	Organic compounds	Lipids and lipid-like molecules	Saccharolipids	--
pos_1235	5-Hydroxy-7,8,4'-Trimethoxyflavanone	C18H18O6	--	--	LMPK12140669	Polyketides [PK]	Flavonoids [PK12]	Flavanones [PK1214]	--	--	--	--	--	--
pos_1238	N1-Methyl-2-pyridone-5-carboxamide	C7H8N2O2	C05842	Nicotinate and nicotinamide metabolism(ko00760);;Metabolic pathways(ko01100)	--	--	--	--	HMDB0004193	701-44-0	Organic compounds	Organoheterocyclic compounds	Pyridines and derivatives	Pyridinecarboxylic acids and derivatives
pos_1241	N-Acetylmuramate	C11H19NO8	C02713	Amino sugar and nucleotide sugar metabolism(ko00520);;Metabolic pathways(ko01100);;Biosynthesis of nucleotide sugars(ko01250)	--	--	--	--	HMDB0060493	--	Organic compounds	Organic oxygen compounds	Organooxygen compounds	Carbohydrates and carbohydrate conjugates
pos_1243	Dikegulac	C12H18O7	C18825	--	--	--	--	--	--	--	--	--	--	--
pos_1245	Isovitexin	C21H20O10	C01714	Flavone and flavonol biosynthesis(ko00944)	LMPK12110338	Polyketides [PK]	Flavonoids [PK12]	Flavones and Flavonols [PK1211]	HMDB0253708	--	Organic compounds	Lipids and lipid-like molecules	Fatty Acyls	Fatty amides
pos_1247	Kaempferol 7,4'-dirhamnoside	C27H30O14	--	--	--	--	--	--	--	--	--	--	--	--
pos_1249	Okanin 4'-O-(4'',6''-di-O-acetylglucoside)	C25H26O13	--	--	LMPK12120175	Polyketides [PK]	Flavonoids [PK12]	Chalcones and dihydrochalcones [PK1212]	--	--	--	--	--	--
pos_1250	Tripterygiumine H	C28H37NO13	--	--	--	--	--	--	--	--	--	--	--	--
pos_1251	Homotrypanothione disulfide	C28H49N9O10S2	C16568	Glutathione metabolism(ko00480)	--	--	--	--	--	--	--	--	--	--
pos_1255	Porphobilinogen	C10H14N2O4	C00931	Porphyrin metabolism(ko00860);;Metabolic pathways(ko01100);;Biosynthesis of secondary metabolites(ko01110);;Biosynthesis of cofactors(ko01240)	--	--	--	--	HMDB0000245	487-90-1	Organic compounds	Organic nitrogen compounds	Organonitrogen compounds	Amines
pos_1256	5-Phosphooxy-L-lysine	C6H15N2O6P	C03366	Lysine degradation(ko00310);;Metabolic pathways(ko01100)	--	--	--	--	--	--	--	--	--	--
pos_1257	Trypanothione	C27H49N9O10S2	C02090	Glutathione metabolism(ko00480);;Metabolic pathways(ko01100)	--	--	--	--	HMDB0060520	--	Organic compounds	Organic acids and derivatives	Carboxylic acids and derivatives	Amino acids, peptides, and analogues
pos_1259	Capsianoside IV	C38H62O18	--	--	--	--	--	--	HMDB0030736	121924-05-8	Organic compounds	Lipids and lipid-like molecules	Fatty Acyls	Fatty acyl glycosides
pos_126	Benzofuran	C8H6O	C14512	--	--	--	--	--	HMDB0032929	271-89-6	Organic compounds	Organoheterocyclic compounds	Benzofurans	--
pos_1260	Aurachin B epoxide	C25H33NO3	C21874	Metabolic pathways(ko01100);;Biosynthesis of secondary metabolites(ko01110)	--	--	--	--	--	--	--	--	--	--
pos_1262	Proansamitocin	C25H33NO6	C12177	Biosynthesis of secondary metabolites(ko01110)	--	--	--	--	--	--	--	--	--	--
pos_1263	Sucrose	C12H22O11	C00089	Galactose metabolism(ko00052);;Starch and sucrose metabolism(ko00500);;Metabolic pathways(ko01100);;Biosynthesis of secondary metabolites(ko01110);;ABC transporters(ko02010)	--	--	--	--	HMDB0000258	57-50-1	Organic compounds	Organic oxygen compounds	Organooxygen compounds	Carbohydrates and carbohydrate conjugates
pos_1265	Novobiocic acid	C22H21NO6	C12474	Metabolic pathways(ko01100);;Biosynthesis of secondary metabolites(ko01110)	--	--	--	--	--	--	--	--	--	--
pos_1268	4'-Cinnamoylmussatioside	C34H44O16	C10439	--	--	--	--	--	--	--	--	--	--	--
pos_127	(Z)-3-Hexen-1-ol acetate	C8H14O2	C19757	alpha-Linolenic acid metabolism(ko00592);;Biosynthesis of secondary metabolites(ko01110)	--	--	--	--	HMDB0040215	3681-71-8	Organic compounds	Organic acids and derivatives	Carboxylic acids and derivatives	Carboxylic acid derivatives
pos_1270	Aflatoxin ExB2	C19H18O7	--	--	--	--	--	--	HMDB0038805	23402-20-2	Organic compounds	Phenylpropanoids and polyketides	Coumarins and derivatives	Furanocoumarins
pos_1273	1,8-Diazacyclotetradecane-2,9-dione	C12H22N2O2	C04277	--	--	--	--	--	HMDB0033567	295-17-0	Organic compounds	Hydrocarbons	Saturated hydrocarbons	Cycloalkanes
pos_1276	Vitexin	C21H20O10	C01460	Flavonoid biosynthesis(ko00941);;Flavone and flavonol biosynthesis(ko00944)	LMPK12110194	Polyketides [PK]	Flavonoids [PK12]	Flavones and Flavonols [PK1211]	HMDB0259858	--	Organic compounds	Phenylpropanoids and polyketides	Flavonoids	Flavonoid glycosides
pos_1279	Oxprenolol	C15H23NO3	--	--	--	--	--	--	HMDB0015520	6452-71-7	Organic compounds	Benzenoids	Phenol ethers	--
pos_128	Caffeic aldehyde	C9H8O3	C10945	Phenylpropanoid biosynthesis(ko00940);;Biosynthesis of secondary metabolites(ko01110)	--	--	--	--	--	--	--	--	--	--
pos_1280	Ile Val Leu	C17H33N3O4	--	--	--	--	--	--	--	--	--	--	--	--
pos_1284	Isoscoparin	C22H22O11	C05990	--	LMPK12110738	Polyketides [PK]	Flavonoids [PK12]	Flavones and Flavonols [PK1211]	--	--	--	--	--	--
pos_1285	Diosmin	C28H32O15	C10039	--	LMPK12110814	Polyketides [PK]	Flavonoids [PK12]	Flavones and Flavonols [PK1211]	HMDB0029548	520-27-4	Organic compounds	Phenylpropanoids and polyketides	Flavonoids	Flavonoid glycosides
pos_1288	Validamycin B	C20H35NO14	C21293	Biosynthesis of secondary metabolites(ko01110)	--	--	--	--	HMDB0036593	102583-47-1	Organic compounds	Organic oxygen compounds	Organooxygen compounds	Carbohydrates and carbohydrate conjugates
pos_129	N,N-dimethylhistidine	C8H13N3O2	C04259	--	--	--	--	--	--	--	--	--	--	--
pos_1290	3-Hydroxy-4-hydroxymethyl-2-methylpyridine-5-carboxylate	C8H9NO4	C04773	Vitamin B6 metabolism(ko00750)	--	--	--	--	--	--	--	--	--	--
pos_1292	Nicotinate D-ribonucleoside	C11H14NO6+	C05841	Nicotinate and nicotinamide metabolism(ko00760);;Metabolic pathways(ko01100)	--	--	--	--	--	--	--	--	--	--
pos_1293	all-trans-Hexaprenyl diphosphate	C30H52O7P2	C01230	Terpenoid backbone biosynthesis(ko00900);;Biosynthesis of secondary metabolites(ko01110)	LMPR03030005	Prenol Lipids [PR]	Polyprenols [PR03]	Bactoprenol diphosphates [PR0303]	HMDB0012188	207513-95-9	Organic compounds	Lipids and lipid-like molecules	Prenol lipids	Polyprenols
pos_1296	Syringafghanoside	C25H32O11	--	--	--	--	--	--	--	--	--	--	--	--
pos_130	7-Deoxyloganetin	C11H16O4	C20790	Monoterpenoid biosynthesis(ko00902);;Metabolic pathways(ko01100);;Biosynthesis of secondary metabolites(ko01110)	--	--	--	--	--	--	--	--	--	--
pos_1301	Podocarpic acid	C17H22O3	C09171	--	LMPR0104120002	Prenol Lipids [PR]	Isoprenoids [PR01]	C20 isoprenoids (diterpenes) [PR0104]	--	--	--	--	--	--
pos_1302	Gly Ile Phe	C17H25N3O4	--	--	--	--	--	--	--	--	--	--	--	--
pos_1303	Leiocalycin	C18H14O7	--	--	LMPK12070157	Polyketides [PK]	Flavonoids [PK12]	Pterocarpans [PK1207]	--	--	--	--	--	--
pos_1304	(-)-Isoscoparin	C22H22O11	--	--	--	--	--	--	--	--	--	--	--	--
pos_1307	Haematopodin	C13H12N2O3	--	--	--	--	--	--	HMDB0040734	151964-21-5	Organic compounds	Organoheterocyclic compounds	Quinolines and derivatives	Pyrroloquinolines
pos_1308	N-gamma-Glutamyl-S-(1-propenyl)cysteine	C11H18N2O5S	--	--	--	--	--	--	HMDB0038553	91216-96-5	Organic compounds	Organic acids and derivatives	Carboxylic acids and derivatives	Amino acids, peptides, and analogues
pos_1309	Gibberellin A53 aldehyde	C20H28O4	C11905	Diterpenoid biosynthesis(ko00904)	LMPR0104170029	Prenol Lipids [PR]	Isoprenoids [PR01]	C20 isoprenoids (diterpenes) [PR0104]	--	--	--	--	--	--
pos_1311	Lysyl-Methionine	C11H23N3O3S	--	--	--	--	--	--	HMDB0028957	97729-52-7	Organic compounds	Organic acids and derivatives	Carboxylic acids and derivatives	Amino acids, peptides, and analogues
pos_1316	Codeine	C18H21NO3	C06174	Isoquinoline alkaloid biosynthesis(ko00950);;Metabolic pathways(ko01100);;Biosynthesis of secondary metabolites(ko01110)	--	--	--	--	HMDB0004995	76-57-3	Organic compounds	Alkaloids and derivatives	Morphinans	--
pos_1318	trans-Crocetin (beta-D-glucosyl) (beta-D-gentibiosyl) ester	C38H54O19	C17513	Biosynthesis of various plant secondary metabolites(ko00999);;Metabolic pathways(ko01100);;Biosynthesis of secondary metabolites(ko01110)	--	--	--	--	--	--	--	--	--	--
pos_1319	4-Guanidinobutanoate	C5H11N3O2	C01035	Arginine and proline metabolism(ko00330);;Metabolic pathways(ko01100)	--	--	--	--	HMDB0003464	463-00-3	Organic compounds	Organic acids and derivatives	Carboxylic acids and derivatives	Amino acids, peptides, and analogues
pos_1321	Isoferulic acid	C10H10O4	C10470	--	--	--	--	--	HMDB0000955	25522-33-2	Organic compounds	Phenylpropanoids and polyketides	Cinnamic acids and derivatives	Hydroxycinnamic acids and derivatives
pos_1324	Caulilexin C	C11H10N2O	--	--	--	--	--	--	HMDB0040973	30536-48-2	Organic compounds	Organoheterocyclic compounds	Indoles and derivatives	Indoles
pos_1343	2-Dehydropantoate	C6H10O4	C00966	Pantothenate and CoA biosynthesis(ko00770);;Metabolic pathways(ko01100);;Biosynthesis of secondary metabolites(ko01110);;Biosynthesis of cofactors(ko01240)	--	--	--	--	HMDB0304068	--	Organic compounds	Organic acids and derivatives	Keto acids and derivatives	Short-chain keto acids and derivatives
pos_1344	Oenin	C23H24O12	--	--	LMPK12010372	Polyketides [PK]	Flavonoids [PK12]	Anthocyanidins [PK1201]	HMDB0030777	7228-78-6	Organic compounds	Phenylpropanoids and polyketides	Flavonoids	Flavonoid glycosides
pos_1346	Jacoumaric Acid	C39H54O6	--	--	--	--	--	--	--	--	--	--	--	--
pos_1348	Thiamine aldehyde	C12H15N4OS+	C05856	Thiamine metabolism(ko00730);;Metabolic pathways(ko01100)	--	--	--	--	--	--	--	--	--	--
pos_135	2-Heptyl-3-hydroxy-quinolone	C16H21NO2	C11848	Biosynthesis of secondary metabolites(ko01110)	--	--	--	--	--	--	--	--	--	--
pos_1354	(17E)-1α,25-dihydroxy-26,27-dimethyl-17,20,22,22,23,23-hexadehydro-24a-homovitamin D3 / (17E)-1α,25-dihydroxy-26,27-dimethyl-17,20,22,22,23,23-hexadehydro-24a-homocholecalciferol	C30H44O3	--	--	--	--	--	--	--	--	--	--	--	--
pos_1365	epsilon-Caprolactam	C6H11NO	C06593	Metabolic pathways(ko01100)	--	--	--	--	HMDB0062769	105-60-2	Organic compounds	Organoheterocyclic compounds	Lactams	Caprolactams
pos_1367	5-Hydroxymethyldeoxycytidylate	C10H16N3O8P	C03997	Pyrimidine metabolism(ko00240)	--	--	--	--	--	--	--	--	--	--
pos_137	Phenylalanyl-Glutamine	C14H19N3O4	--	--	--	--	--	--	HMDB0028993	39537-24-1	Organic compounds	Organic acids and derivatives	Carboxylic acids and derivatives	Amino acids, peptides, and analogues
pos_1373	Aclacinomycin Y	C42H51NO15	C18639	Biosynthesis of secondary metabolites(ko01110)	--	--	--	--	HMDB0247949	--	Organic compounds	Phenylpropanoids and polyketides	Anthracyclines	--
pos_1375	2,3-Dehydro-UWM6	C19H16O5	C18679	Biosynthesis of secondary metabolites(ko01110)	--	--	--	--	--	--	--	--	--	--
pos_1381	Antibiotic G-418	C20H40N4O10	C17703	Neomycin, kanamycin and gentamicin biosynthesis(ko00524);;Biosynthesis of secondary metabolites(ko01110)	--	--	--	--	--	--	--	--	--	--
pos_1389	Nebramine	C12H26N4O5	C21259	Neomycin, kanamycin and gentamicin biosynthesis(ko00524);;Biosynthesis of secondary metabolites(ko01110)	--	--	--	--	--	--	--	--	--	--
pos_140	L-Isoleucine	C6H13NO2	C00407	Valine, leucine and isoleucine degradation(ko00280);;Valine, leucine and isoleucine biosynthesis(ko00290);;Cyanoamino acid metabolism(ko00460);;Tropane, piperidine and pyridine alkaloid biosynthesis(ko00960);;Glucosinolate biosynthesis(ko00966);;Aminoacyl-tRNA biosynthesis(ko00970);;Metabolic pathways(ko01100);;Biosynthesis of secondary metabolites(ko01110);;2-Oxocarboxylic acid metabolism(ko0121…	--	--	--	--	HMDB0000172	73-32-5	Organic compounds	Organic acids and derivatives	Carboxylic acids and derivatives	Amino acids, peptides, and analogues
pos_1401	Bisdemethoxycurcumin	C19H16O4	C17743	Stilbenoid, diarylheptanoid and gingerol biosynthesis(ko00945);;Biosynthesis of secondary metabolites(ko01110)	--	--	--	--	HMDB0002114	24939-16-0	Organic compounds	Phenylpropanoids and polyketides	Diarylheptanoids	Linear diarylheptanoids
pos_1402	4-Pyridoxate	C8H9NO4	C00847	Vitamin B6 metabolism(ko00750);;Metabolic pathways(ko01100)	--	--	--	--	HMDB0000017	82-82-6	Organic compounds	Organoheterocyclic compounds	Pyridines and derivatives	Pyridinecarboxylic acids and derivatives
pos_1403	3-Amino-4,7-dihydroxycoumarin	C9H7NO4	C12468	Metabolic pathways(ko01100);;Biosynthesis of secondary metabolites(ko01110)	--	--	--	--	--	--	--	--	--	--
pos_1405	2-Hydroxy-4,7-dimethoxy-2H-1,4-benzoxazin-3(4H)-one	C10H11NO5	--	--	--	--	--	--	HMDB0037264	149182-67-2	Organic compounds	Organoheterocyclic compounds	Benzoxazines	Benzoxazinones
pos_1406	S-(Hercyn-2-yl)-L-cysteine S-oxide	C12H21N4O5S+	C20994	Histidine metabolism(ko00340);;Metabolic pathways(ko01100)	--	--	--	--	--	--	--	--	--	--
pos_1407	L-Histidinol phosphate	C6H12N3O4P	C01100	Histidine metabolism(ko00340);;Metabolic pathways(ko01100);;Biosynthesis of secondary metabolites(ko01110);;Biosynthesis of amino acids(ko01230)	--	--	--	--	--	--	--	--	--	--
pos_1409	CMP-N-trimethyl-2-aminoethylphosphonate	C14H27N4O10P2+	C05674	Phosphonate and phosphinate metabolism(ko00440);;Metabolic pathways(ko01100)	--	--	--	--	HMDB0060072	--	Organic compounds	Organic oxygen compounds	Organooxygen compounds	Carbohydrates and carbohydrate conjugates
pos_1410	dTDP-L-megosamine	C18H31N3O13P2	C11919	Polyketide sugar unit biosynthesis(ko00523);;Metabolic pathways(ko01100);;Biosynthesis of secondary metabolites(ko01110);;Biosynthesis of nucleotide sugars(ko01250)	--	--	--	--	--	--	--	--	--	--
pos_1414	Cyclic dehypoxanthine futalosine	C14H14O7	C17017	Ubiquinone and other terpenoid-quinone biosynthesis(ko00130);;Metabolic pathways(ko01100);;Biosynthesis of secondary metabolites(ko01110);;Biosynthesis of cofactors(ko01240)	--	--	--	--	--	--	--	--	--	--
pos_1415	Ketoprofen	C16H14O3	C01716	--	--	--	--	--	HMDB0015144	22071-15-4	Organic compounds	Benzenoids	Benzene and substituted derivatives	Benzophenones
pos_1416	Met Asn His His	C21H31N9O6S	--	--	--	--	--	--	--	--	--	--	--	--
pos_1417	Santonin	C15H18O3	--	--	--	--	--	--	--	--	--	--	--	--
pos_1418	Validoxylamine A	C14H25NO8	C17700	Metabolic pathways(ko01100);;Biosynthesis of secondary metabolites(ko01110)	--	--	--	--	--	--	--	--	--	--
pos_1419	Deoxyloganin	C17H26O9	C06071	Monoterpenoid biosynthesis(ko00902);;Metabolic pathways(ko01100);;Biosynthesis of secondary metabolites(ko01110)	LMPR0102070005	Prenol Lipids [PR]	Isoprenoids [PR01]	C10 isoprenoids (monoterpenes) [PR0102]	HMDB0251007	--	Organic compounds	Lipids and lipid-like molecules	Prenol lipids	Terpene glycosides
pos_1421	Deoxyinosine	C10H12N4O4	C05512	Purine metabolism(ko00230);;Metabolic pathways(ko01100);;Nucleotide metabolism(ko01232);;ABC transporters(ko02010)	--	--	--	--	HMDB0000071	890-38-0	Organic compounds	Nucleosides, nucleotides, and analogues	Purine nucleosides	Purine 2'-deoxyribonucleosides
pos_1422	Tryptophyl-Asparagine	C15H18N4O4	--	--	--	--	--	--	HMDB0029078	--	Organic compounds	Organic acids and derivatives	Carboxylic acids and derivatives	Amino acids, peptides, and analogues
pos_1423	1,2-Dehydroreticuline	C19H22NO4+	C06167	Isoquinoline alkaloid biosynthesis(ko00950);;Metabolic pathways(ko01100);;Biosynthesis of secondary metabolites(ko01110)	--	--	--	--	--	--	--	--	--	--
pos_1427	Dexamethasone	C22H29FO5	C15643	--	--	--	--	--	HMDB0015364	1950-02-02	Organic compounds	Lipids and lipid-like molecules	Steroids and steroid derivatives	Hydroxysteroids
pos_1428	4,10-undecadiynal	C11H14O	--	--	LMFA06000070	Fatty Acyls [FA]	Fatty aldehydes [FA06]	--	--	--	--	--	--	--
pos_1429	(-)-Jasmonic acid	C12H18O3	C08491	alpha-Linolenic acid metabolism(ko00592);;Metabolic pathways(ko01100);;Biosynthesis of secondary metabolites(ko01110);;Plant hormone signal transduction(ko04075)	LMFA02020001	Fatty Acyls [FA]	Octadecanoids [FA02]	Jasmonic acids [FA0202]	HMDB0032797	59366-47-1	Organic compounds	Lipids and lipid-like molecules	Fatty Acyls	Lineolic acids and derivatives
pos_1430	6-O-Methyl-N-deacetylisoipecoside aglycon	C20H25NO6	C21583	Isoquinoline alkaloid biosynthesis(ko00950);;Biosynthesis of secondary metabolites(ko01110)	--	--	--	--	--	--	--	--	--	--
pos_1431	Deacetylvindoline	C23H30N2O5	C01091	Indole alkaloid biosynthesis(ko00901);;Metabolic pathways(ko01100);;Biosynthesis of secondary metabolites(ko01110)	--	--	--	--	--	--	--	--	--	--
pos_1433	Methionyl-Glutamate	C10H18N2O5S	--	--	--	--	--	--	HMDB0028972	--	Organic compounds	Organic acids and derivatives	Carboxylic acids and derivatives	Amino acids, peptides, and analogues
pos_1436	Fumigaclavine C	C23H30N2O2	C20438	Indole alkaloid biosynthesis(ko00901);;Metabolic pathways(ko01100);;Biosynthesis of secondary metabolites(ko01110)	--	--	--	--	HMDB0252522	--	Organic compounds	Alkaloids and derivatives	Ergoline and derivatives	Clavines and derivatives
pos_1441	Ribosyladenosine	C15H21N5O8	--	--	--	--	--	--	--	--	--	--	--	--
pos_1443	LysoPC 22:5(2n isomer)	C30H52NO7P	--	--	--	--	--	--	--	--	--	--	--	--
pos_1444	Myricanol	C21H26O5	--	--	--	--	--	--	--	--	--	--	--	--
pos_1448	Deacetylisoipecoside	C25H33NO11	C07304	Isoquinoline alkaloid biosynthesis(ko00950);;Biosynthesis of secondary metabolites(ko01110)	--	--	--	--	--	--	--	--	--	--
pos_1449	Biotin sulfoxide	C10H16N2O4S	C20386	Biotin metabolism(ko00780);;Metabolic pathways(ko01100)	--	--	--	--	HMDB0249229	--	Organic compounds	Organoheterocyclic compounds	Biotin and derivatives	--
pos_145	(-)-Epicatechin	C15H14O6	C09727	Flavonoid biosynthesis(ko00941);;Metabolic pathways(ko01100);;Biosynthesis of secondary metabolites(ko01110)	--	--	--	--	HMDB0001871	490-46-0	Organic compounds	Phenylpropanoids and polyketides	Flavonoids	Flavans
pos_1455	(2R,3R)-3-Methylornithinyl-N6-lysine	C12H26N4O3	C20278	Lysine biosynthesis(ko00300);;Metabolic pathways(ko01100)	--	--	--	--	--	--	--	--	--	--
pos_1458	N4-Acetylaminobutanal	C6H11NO2	C05936	Arginine and proline metabolism(ko00330);;Metabolic pathways(ko01100)	--	--	--	--	HMDB0004226	--	Organic compounds	Organic oxygen compounds	Organooxygen compounds	Carbonyl compounds
pos_1460	(-)-alpha-Terpineol	C10H18O	C11393	Monoterpenoid biosynthesis(ko00902);;Metabolic pathways(ko01100);;Biosynthesis of secondary metabolites(ko01110)	--	--	--	--	--	--	--	--	--	--
pos_1461	Evocarpine	C23H33NO	C16956	--	--	--	--	--	--	--	--	--	--	--
pos_1464	Pregnanediol	C21H36O2	C05484	Metabolic pathways(ko01100)	LMST02030202	Sterol Lipids [ST]	Steroids [ST02]	C21 steroids (gluco/mineralocorticoids, progestogins) and derivatives [ST0203]	HMDB0004025	80-92-2	Organic compounds	Lipids and lipid-like molecules	Steroids and steroid derivatives	Pregnane steroids
pos_147	Elwesine	C16H21NO3	C21637	Isoquinoline alkaloid biosynthesis(ko00950)	--	--	--	--	--	--	--	--	--	--
pos_1470	3-Octaprenyl-4-hydroxybenzoate	C47H70O3	C05809	--	--	--	--	--	HMDB0304144	--	Organic compounds	Lipids and lipid-like molecules	Prenol lipids	Polyprenylphenols
pos_1472	3-beta-D-Galactosyl-sn-glycerol	C9H18O8	C05401	Galactose metabolism(ko00052);;Glycerolipid metabolism(ko00561)	--	--	--	--	HMDB0304157	--	Organic compounds	Lipids and lipid-like molecules	Glycerolipids	Glycosylglycerols
pos_1473	Kaempferol 3-O-rutinoside	C27H30O15	--	--	--	--	--	--	--	--	--	--	--	--
pos_1476	Glu Gly Ala His	C16H24N6O7	--	--	--	--	--	--	--	--	--	--	--	--
pos_1477	Threoninyl-Isoleucine	C10H20N2O4	--	--	--	--	--	--	HMDB0029064	129050-49-3	Organic compounds	Organic acids and derivatives	Carboxylic acids and derivatives	Amino acids, peptides, and analogues
pos_1478	Oleuropein	C25H32O13	C09794	--	--	--	--	--	HMDB0035872	32619-42-4	Organic compounds	Lipids and lipid-like molecules	Prenol lipids	Sesquiterpenoids
pos_1479	Rhodomycin D	C28H31NO11	C12426	Biosynthesis of secondary metabolites(ko01110)	--	--	--	--	--	--	--	--	--	--
pos_1488	RU-0211	C20H32F2O5	C13707	--	--	--	--	--	HMDB0015180	136790-76-6	Organic compounds	Lipids and lipid-like molecules	Fatty Acyls	Eicosanoids
pos_149	3-O-Feruloylquinic acid	C17H20O9	C02572	--	--	--	--	--	HMDB0030669	62929-69-5	Organic compounds	Organic oxygen compounds	Organooxygen compounds	Alcohols and polyols
pos_1493	C1'-C9-Glycosylated UWM6	C25H28O9	C18681	Biosynthesis of secondary metabolites(ko01110)	--	--	--	--	--	--	--	--	--	--
pos_1494	Deoxycytidine	C9H13N3O4	C00881	Pyrimidine metabolism(ko00240);;Metabolic pathways(ko01100);;Nucleotide metabolism(ko01232);;ABC transporters(ko02010)	--	--	--	--	HMDB0000014	951-77-9	Organic compounds	Nucleosides, nucleotides, and analogues	Pyrimidine nucleosides	Pyrimidine 2'-deoxyribonucleosides
pos_1498	domesticoside	C15H20O9	--	--	--	--	--	--	HMDB0029647	24587-97-1	Organic compounds	Organic oxygen compounds	Organooxygen compounds	Carbohydrates and carbohydrate conjugates
pos_1499	Urate	C5H4N4O3	C00366	Purine metabolism(ko00230);;Metabolic pathways(ko01100)	--	--	--	--	HMDB0000289	69-93-2	Organic compounds	Organoheterocyclic compounds	Imidazopyrimidines	Purines and purine derivatives
pos_150	Tryprostatin A	C22H27N3O3	C20607	Metabolic pathways(ko01100);;Biosynthesis of secondary metabolites(ko01110)	--	--	--	--	--	--	--	--	--	--
pos_1501	HBOA	C8H7NO3	C15769	Benzoxazinoid biosynthesis(ko00402);;Biosynthesis of various plant secondary metabolites(ko00999);;Metabolic pathways(ko01100);;Biosynthesis of secondary metabolites(ko01110)	--	--	--	--	--	--	--	--	--	--
pos_1504	3-Amino-3-(4-hydroxyphenyl)propanoate	C9H11NO3	C04368	Tyrosine metabolism(ko00350)	--	--	--	--	HMDB0003831	--	Organic compounds	Organic acids and derivatives	Carboxylic acids and derivatives	Amino acids, peptides, and analogues
pos_151	20-COOH-Leukotriene B4	C20H30O6	C05950	Arachidonic acid metabolism(ko00590)	--	--	--	--	HMDB0006059	80434-82-8	Organic compounds	Lipids and lipid-like molecules	Fatty Acyls	Fatty acids and conjugates
pos_1510	L-Normetanephrine	C9H13NO3	C05589	Tyrosine metabolism(ko00350);;Metabolic pathways(ko01100)	--	--	--	--	HMDB0000819	97-31-4	Organic compounds	Benzenoids	Phenols	Methoxyphenols
pos_1511	O-beta-D-Xylosylzeatin	C15H21N5O5	C03300	Zeatin biosynthesis(ko00908);;Biosynthesis of secondary metabolites(ko01110)	--	--	--	--	--	--	--	--	--	--
pos_1518	2',7-Dihydroxy-4'-methoxy-8-prenylflavan 2',7-diglucoside	C33H44O14	--	--	--	--	--	--	HMDB0036400	--	Organic compounds	Phenylpropanoids and polyketides	Flavonoids	Flavonoid glycosides
pos_152	Isoleucyl-Alanine	C9H18N2O3	--	--	--	--	--	--	HMDB0028900	--	Organic compounds	Organic acids and derivatives	Carboxylic acids and derivatives	Amino acids, peptides, and analogues
pos_1524	L-Palmitoylcarnitine	C23H45NO4	C02990	Fatty acid degradation(ko00071);;Fatty acid metabolism(ko01212)	LMFA07070079	Fatty Acyls [FA]	Fatty esters [FA07]	Fatty acyl carnitines [FA0707]	HMDB0240774	--	Organic compounds	Lipids and lipid-like molecules	Fatty Acyls	Fatty acid esters
pos_153	N-Acetylmuramic acid alpha-1-phosphate	C11H20NO11P	C21027	Amino sugar and nucleotide sugar metabolism(ko00520);;Metabolic pathways(ko01100);;Biosynthesis of nucleotide sugars(ko01250)	--	--	--	--	--	--	--	--	--	--
pos_1550	p-CHLOROPHENYLALANINE	C9H10ClNO2	--	--	--	--	--	--	HMDB0033261	101365-03-1	Organic compounds	Phenylpropanoids and polyketides	2-arylbenzofuran flavonoids	--
pos_1551	(R)-4-Phosphopantoate	C6H13O7P	C18911	Pantothenate and CoA biosynthesis(ko00770);;Metabolic pathways(ko01100);;Biosynthesis of cofactors(ko01240)	--	--	--	--	--	--	--	--	--	--
pos_1553	Tetrahydrocoptisine	C19H17NO4	--	--	--	--	--	--	HMDB0258897	--	Organic compounds	Alkaloids and derivatives	Protoberberine alkaloids and derivatives	--
pos_156	L-Valine	C5H11NO2	C00183	Valine, leucine and isoleucine degradation(ko00280);;Valine, leucine and isoleucine biosynthesis(ko00290);;Penicillin and cephalosporin biosynthesis(ko00311);;Cyanoamino acid metabolism(ko00460);;Pantothenate and CoA biosynthesis(ko00770);;Glucosinolate biosynthesis(ko00966);;Aminoacyl-tRNA biosynthesis(ko00970);;Metabolic pathways(ko01100);;Biosynthesis of secondary metabolites(ko01110);;2-Oxoca…	--	--	--	--	HMDB0000883	72-18-4	Organic compounds	Organic acids and derivatives	Carboxylic acids and derivatives	Amino acids, peptides, and analogues
pos_1565	Geranylgeranyl diphosphate	C20H36O7P2	C00353	Ubiquinone and other terpenoid-quinone biosynthesis(ko00130);;Terpenoid backbone biosynthesis(ko00900);;Diterpenoid biosynthesis(ko00904);;Carotenoid biosynthesis(ko00906);;Biosynthesis of various plant secondary metabolites(ko00999);;Metabolic pathways(ko01100);;Biosynthesis of secondary metabolites(ko01110)	LMPR0104010001	Prenol Lipids [PR]	Isoprenoids [PR01]	C20 isoprenoids (diterpenes) [PR0104]	HMDB0004486	6699-20-3	Organic compounds	Lipids and lipid-like molecules	Prenol lipids	Diterpenoids
pos_1567	Budesonide	C25H34O6	--	--	--	--	--	--	HMDB0015353	51333-22-3	Organic compounds	Lipids and lipid-like molecules	Steroids and steroid derivatives	Hydroxysteroids
pos_1568	Strigol	C19H22O6	C09190	Carotenoid biosynthesis(ko00906);;Biosynthesis of secondary metabolites(ko01110)	--	--	--	--	HMDB0036677	11017-56-4	Organic compounds	Lipids and lipid-like molecules	Prenol lipids	Terpene lactones
pos_1570	celacinnine	C25H31N3O2	--	--	--	--	--	--	--	--	--	--	--	--
pos_1576	bryotoxin B	C26H32O9	--	--	--	--	--	--	--	--	--	--	--	--
pos_1583	N-Feruloyl-3-methoxytyramine	C19H21NO5	--	--	--	--	--	--	--	--	--	--	--	--
pos_1585	6'-Oxo-G418	C20H38N4O10	C21268	Neomycin, kanamycin and gentamicin biosynthesis(ko00524);;Biosynthesis of secondary metabolites(ko01110)	--	--	--	--	--	--	--	--	--	--
pos_1586	10-Deoxygeniposidic acid	C16H22O9	C11672	Monoterpenoid biosynthesis(ko00902);;Biosynthesis of secondary metabolites(ko01110)	--	--	--	--	--	--	--	--	--	--
pos_1588	L-Formylkynurenine	C11H12N2O4	C02700	Tryptophan metabolism(ko00380);;Metabolic pathways(ko01100);;Biosynthesis of cofactors(ko01240)	--	--	--	--	HMDB0060485	--	Organic compounds	Organic oxygen compounds	Organooxygen compounds	Carbonyl compounds
pos_1589	Kanamycin B	C18H37N5O10	C00825	Neomycin, kanamycin and gentamicin biosynthesis(ko00524);;Biosynthesis of secondary metabolites(ko01110)	--	--	--	--	HMDB0242522	--	Organic compounds	Organic oxygen compounds	Organooxygen compounds	Carbohydrates and carbohydrate conjugates
pos_159	(5S,6S)-6-Amino-5-hydroxycyclohexa-1,3-diene-1-carboxylate	C7H9NO3	C19830	Metabolic pathways(ko01100);;Biosynthesis of secondary metabolites(ko01110)	--	--	--	--	--	--	--	--	--	--
pos_1591	Hv-NCC-1	C35H42N4O10	--	--	--	--	--	--	HMDB0039005	135972-64-4	Organic compounds	Organoheterocyclic compounds	Tetrapyrroles and derivatives	--
pos_1593	Megastigmatrienone	C13H18O	--	--	--	--	--	--	HMDB0059906	--	Organic compounds	Organic oxygen compounds	Organooxygen compounds	Carbonyl compounds
pos_1596	(4R,7R)-4-Isopropenyl-7-methyl-2-oxo-oxepanone	C10H16O2	C11402	Limonene and pinene degradation(ko00903);;Biosynthesis of secondary metabolites(ko01110)	LMPR0102090058	Prenol Lipids [PR]	Isoprenoids [PR01]	C10 isoprenoids (monoterpenes) [PR0102]	--	--	--	--	--	--
pos_1607	LysoPC 18:1(2n isomer)	C26H52NO7P	--	--	--	--	--	--	--	--	--	--	--	--
pos_1619	dodecanamide	C12H25NO	C13831	--	LMFA08010001	Fatty Acyls [FA]	Fatty amides [FA08]	Primary amides [FA0801]	HMDB0251566	--	Organic compounds	Lipids and lipid-like molecules	Fatty Acyls	Fatty amides
pos_1620	alpha-hydroxy myristic acid	C14H28O3	--	--	LMFA01050001	Fatty Acyls [FA]	Fatty Acids and Conjugates [FA01]	Hydroxy fatty acids [FA0105]	--	--	--	--	--	--
pos_1628	3-Hydroxydodecanoic acid	C12H24O3	--	--	--	--	--	--	HMDB0000387	45162-48-9	Organic compounds	Organic acids and derivatives	Hydroxy acids and derivatives	Medium-chain hydroxy acids and derivatives
pos_163	L-Arginine	C6H14N4O2	C00062	Arginine biosynthesis(ko00220);;Monobactam biosynthesis(ko00261);;Arginine and proline metabolism(ko00330);;D-Amino acid metabolism(ko00470);;Aminoacyl-tRNA biosynthesis(ko00970);;Metabolic pathways(ko01100);;Biosynthesis of secondary metabolites(ko01110);;Biosynthesis of amino acids(ko01230);;ABC transporters(ko02010)	--	--	--	--	HMDB0000517	74-79-3	Organic compounds	Organic acids and derivatives	Carboxylic acids and derivatives	Amino acids, peptides, and analogues
pos_1632	1,7-Bis-(4-hydroxyphenyl)-2,4,6-heptatrienone	C19H16O3	--	--	--	--	--	--	--	--	--	--	--	--
pos_164	L-Tyrosine	C9H11NO3	C00082	Ubiquinone and other terpenoid-quinone biosynthesis(ko00130);;Monobactam biosynthesis(ko00261);;Tyrosine metabolism(ko00350);;Phenylalanine metabolism(ko00360);;Phenylalanine, tyrosine and tryptophan biosynthesis(ko00400);;Cyanoamino acid metabolism(ko00460);;Thiamine metabolism(ko00730);;Phenylpropanoid biosynthesis(ko00940);;Isoquinoline alkaloid biosynthesis(ko00950);;Betalain biosynthesis(ko0…	--	--	--	--	HMDB0000158	60-18-4	Organic compounds	Organic acids and derivatives	Carboxylic acids and derivatives	Amino acids, peptides, and analogues
pos_1643	Biochanin A 7-O-(6-O-malonyl-beta-D-glucoside)	C25H24O13	C12625	Isoflavonoid biosynthesis(ko00943)	--	--	--	--	HMDB0030640	34232-17-2	Organic compounds	Phenylpropanoids and polyketides	Isoflavonoids	Isoflavonoid O-glycosides
pos_1645	Quercetin 3-O-[beta-D-xylosyl-(1->2)-beta-D-glucoside]	C26H28O16	C12637	Flavone and flavonol biosynthesis(ko00944)	--	--	--	--	--	--	--	--	--	--
pos_1646	1-O-Cinnamoyl-β-D-glucose	C15H18O7	--	--	--	--	--	--	--	--	--	--	--	--
pos_1651	D-Maltotetraose	C24H42O21	--	--	--	--	--	--	HMDB0001296	34612-38-9	Organic compounds	Organic oxygen compounds	Organooxygen compounds	Carbohydrates and carbohydrate conjugates
pos_1656	Methyldopa	C10H13NO4	C07194	--	--	--	--	--	HMDB0011754	555-30-6	Organic compounds	Phenylpropanoids and polyketides	Phenylpropanoic acids	--
pos_1661	Octanoic acid	C8H16O2	C06423	Fatty acid biosynthesis(ko00061);;Lipoic acid metabolism(ko00785);;Metabolic pathways(ko01100);;Biosynthesis of cofactors(ko01240)	LMFA01010008	Fatty Acyls [FA]	Fatty Acids and Conjugates [FA01]	Straight chain fatty acids [FA0101]	HMDB0000482	124-07-2	Organic compounds	Lipids and lipid-like molecules	Fatty Acyls	Fatty acids and conjugates
pos_1678	Eugenol acetate	C12H14O3	--	--	--	--	--	--	HMDB0034122	93-28-7	Organic compounds	Benzenoids	Phenol esters	--
pos_1681	4-Imidazolone-5-propanoate	C6H8N2O3	C03680	Histidine metabolism(ko00340);;Metabolic pathways(ko01100)	--	--	--	--	HMDB0001014	17340-16-8	Organic compounds	Organoheterocyclic compounds	Azoles	Imidazoles
pos_1682	Crebanine	C20H21NO4	--	--	--	--	--	--	--	--	--	--	--	--
pos_1685	CMP-N-acetylneuraminate	C20H31N4O16P	C00128	Amino sugar and nucleotide sugar metabolism(ko00520);;Metabolic pathways(ko01100);;Biosynthesis of nucleotide sugars(ko01250)	--	--	--	--	HMDB0001176	3063-71-6	Organic compounds	Nucleosides, nucleotides, and analogues	Pyrimidine nucleotides	Pyrimidine nucleotide sugars
pos_1686	N-Demethyl-desepoxyansamitocin P-3	C31H41ClN2O8	C20137	Biosynthesis of secondary metabolites(ko01110)	--	--	--	--	--	--	--	--	--	--
pos_1688	5,6,7,4'-Tetramethoxyflavanone	C19H20O6	--	--	LMPK12140620	Polyketides [PK]	Flavonoids [PK12]	Flavanones [PK1214]	--	--	--	--	--	--
pos_1704	N-Acetylphosphinothricin	C7H14NO5P	C17952	Phosphonate and phosphinate metabolism(ko00440);;Biosynthesis of secondary metabolites(ko01110)	--	--	--	--	--	--	--	--	--	--
pos_1708	3-(O-Geranylgeranyl)-sn-glycerol 1-phosphate	C23H41O6P	C04590	Glycerophospholipid metabolism(ko00564);;Biosynthesis of secondary metabolites(ko01110)	--	--	--	--	--	--	--	--	--	--
pos_1710	2-Deoxystreptamine	C6H14N2O3	C02627	Neomycin, kanamycin and gentamicin biosynthesis(ko00524);;Biosynthesis of secondary metabolites(ko01110)	--	--	--	--	HMDB0245101	--	Organic compounds	Organic oxygen compounds	Organooxygen compounds	Alcohols and polyols
pos_1711	Alpha-Calacorene	C15H20	--	--	--	--	--	--	HMDB0036453	21391-99-1	Organic compounds	Lipids and lipid-like molecules	Prenol lipids	Sesquiterpenoids
pos_1713	Sarcaglaboside H	C21H32O9	--	--	--	--	--	--	--	--	--	--	--	--
pos_1725	Schisantherin E	C30H34O9	--	--	--	--	--	--	--	--	--	--	--	--
pos_1726	3',4',5'-Trimethoxytricetin 7-[rhamnosyl-(1->6)-glucoside]	C30H36O16	--	--	--	--	--	--	HMDB0035439	289915-88-4	Organic compounds	Phenylpropanoids and polyketides	Flavonoids	Flavonoid glycosides
pos_1727	Pisatin	C17H14O6	C10516	Isoflavonoid biosynthesis(ko00943);;Biosynthesis of secondary metabolites(ko01110)	--	--	--	--	HMDB0033732	469-01-2	Organic compounds	Phenylpropanoids and polyketides	Isoflavonoids	Furanoisoflavonoids
pos_1729	Nicotine	C10H14N2	C00745	Tropane, piperidine and pyridine alkaloid biosynthesis(ko00960);;Biosynthesis of secondary metabolites(ko01110)	--	--	--	--	HMDB0001934	1954-11-05	Organic compounds	Organoheterocyclic compounds	Pyridines and derivatives	Pyrrolidinylpyridines
pos_1736	12alpha,13alpha-Dihydroxyfumitremorgin C	C22H25N3O5	C20605	Metabolic pathways(ko01100);;Biosynthesis of secondary metabolites(ko01110)	--	--	--	--	--	--	--	--	--	--
pos_1738	1,3,9-Trimethyluric acid	C8H10N4O3	--	--	--	--	--	--	HMDB0036431	7464-93-9	Organic compounds	Organoheterocyclic compounds	Imidazopyrimidines	Purines and purine derivatives
pos_175	6alpha-Hydroxycampestanol	C28H50O2	C15788	Brassinosteroid biosynthesis(ko00905);;Biosynthesis of secondary metabolites(ko01110)	LMST01030134	Sterol Lipids [ST]	Sterols [ST01]	Ergosterols and C24-methyl derivatives [ST0103]	--	--	--	--	--	--
pos_1751	Secologanin	C17H24O10	C01852	Indole alkaloid biosynthesis(ko00901);;Monoterpenoid biosynthesis(ko00902);;Isoquinoline alkaloid biosynthesis(ko00950);;Metabolic pathways(ko01100);;Biosynthesis of secondary metabolites(ko01110)	LMPR0102070002	Prenol Lipids [PR]	Isoprenoids [PR01]	C10 isoprenoids (monoterpenes) [PR0102]	HMDB0304482	--	Organic compounds	Lipids and lipid-like molecules	Prenol lipids	Terpene glycosides
pos_1753	Holyrine A	C26H24N4O3	C21127	Metabolic pathways(ko01100);;Biosynthesis of secondary metabolites(ko01110)	--	--	--	--	--	--	--	--	--	--
pos_1764	m-Carboxyphenyl phenylacetamidomethylphosphonate	C16H16NO6P	C04684	--	--	--	--	--	--	--	--	--	--	--
pos_1765	N-(4-Aminobutyl)benzamide	C11H16N2O	--	--	--	--	--	--	--	--	--	--	--	--
pos_1795	3,7-Di-O-methylquercetin	C17H14O7	C01265	Flavone and flavonol biosynthesis(ko00944);;Biosynthesis of secondary metabolites(ko01110)	--	--	--	--	HMDB0029263	2068-02-02	Organic compounds	Phenylpropanoids and polyketides	Flavonoids	O-methylated flavonoids
pos_1798	N6,N6,O-Tridemethylpuromycin-5'-phosphate	C19H24N7O8P	C07027	Metabolic pathways(ko01100);;Biosynthesis of secondary metabolites(ko01110)	--	--	--	--	--	--	--	--	--	--
pos_1800	1-(3,4-Dihydroxyphenyl)-1-decene-3,5-dione	C16H20O4	C17745	Stilbenoid, diarylheptanoid and gingerol biosynthesis(ko00945);;Biosynthesis of secondary metabolites(ko01110)	--	--	--	--	--	--	--	--	--	--
pos_182	30-Norhederagenin	C29H44O4	--	--	--	--	--	--	--	--	--	--	--	--
pos_1848	Epigoitrin	C5H7NOS	--	--	--	--	--	--	HMDB0251849	--	Organic compounds	Organoheterocyclic compounds	Azolidines	Oxazolidines
pos_1849	9-(Dimethylallyl)-5,10-dihydrophenazine-1-carboxylate	C18H18N2O2	C20982	Biosynthesis of secondary metabolites(ko01110)	--	--	--	--	--	--	--	--	--	--
pos_1873	Docosatetraenoyl Ethanolamide	C24H41NO2	--	--	--	--	--	--	--	--	--	--	--	--
pos_1890	Fluvoxamine	C15H21F3N2O2	C07571	--	--	--	--	--	HMDB0014322	54739-18-3	Organic compounds	Benzenoids	Benzene and substituted derivatives	Trifluoromethylbenzenes
pos_1902	13-Desoxypaxilline	C27H33NO3	C20531	Biosynthesis of secondary metabolites(ko01110)	--	--	--	--	--	--	--	--	--	--
pos_1904	Murrayanol	C20H20O9	--	--	LMPK12110621	Polyketides [PK]	Flavonoids [PK12]	Flavones and Flavonols [PK1211]	HMDB0040698	144525-81-5	Organic compounds	Organoheterocyclic compounds	Indoles and derivatives	Carbazoles
pos_192	Met Trp Arg Glu	C27H40N8O7S	--	--	--	--	--	--	--	--	--	--	--	--
pos_1930	2'-Dehydrokanamycin A	C18H34N4O11	C20509	Neomycin, kanamycin and gentamicin biosynthesis(ko00524);;Biosynthesis of secondary metabolites(ko01110)	--	--	--	--	--	--	--	--	--	--
pos_1984	Gentamicin C2	C20H41N5O7	C02033	Neomycin, kanamycin and gentamicin biosynthesis(ko00524);;Biosynthesis of secondary metabolites(ko01110)	--	--	--	--	HMDB0252691	--	Organic compounds	Organic oxygen compounds	Organooxygen compounds	Carbohydrates and carbohydrate conjugates
pos_1999	Formamidopyrimidine nucleoside triphosphate	C10H18N5O15P3	C05922	Folate biosynthesis(ko00790);;Metabolic pathways(ko01100)	--	--	--	--	HMDB0006822	--	Organic compounds	Organic oxygen compounds	Organooxygen compounds	Carbohydrates and carbohydrate conjugates
pos_2008	2-Hydroxy-6-oxo-6-phenylhexa-2,4-dienoate	C12H10O4	C01273	Metabolic pathways(ko01100)	--	--	--	--	--	--	--	--	--	--
pos_2013	26-Hydroxycastasterone	C28H48O6	C19873	Brassinosteroid biosynthesis(ko00905)	--	--	--	--	--	--	--	--	--	--
pos_203	LysoPC 20:4	C28H50NO7P	--	--	--	--	--	--	--	--	--	--	--	--
pos_204	10-Undecenoic acid	C11H20O2	C13910	--	LMFA01030036	Fatty Acyls [FA]	Fatty Acids and Conjugates [FA01]	Unsaturated fatty acids [FA0103]	HMDB0033724	112-38-9	Organic compounds	Lipids and lipid-like molecules	Fatty Acyls	Fatty acids and conjugates
pos_2048	Sparfloxacin	C19H22F2N4O3	C07662	ABC transporters(ko02010)	--	--	--	--	HMDB0015339	110871-86-8	Organic compounds	Organoheterocyclic compounds	Quinolines and derivatives	Quinoline carboxylic acids
pos_2052	Rhizocticin B	C16H31N6O7P	C17940	Phosphonate and phosphinate metabolism(ko00440)	--	--	--	--	--	--	--	--	--	--
pos_2059	Gentamicin C1a	C19H39N5O7	C00908	Neomycin, kanamycin and gentamicin biosynthesis(ko00524);;Biosynthesis of secondary metabolites(ko01110)	--	--	--	--	--	--	--	--	--	--
pos_2100	Anandamide	C22H37NO2	C11695	--	LMFA08040001	Fatty Acyls [FA]	Fatty amides [FA08]	N-acyl ethanolamines (endocannabinoids) [FA0804]	HMDB0004080	94421-68-8	Organic compounds	Organic nitrogen compounds	Organonitrogen compounds	Amines
pos_2124	gamma-L-Glutamyl-L-cysteine	C8H14N2O5S	C00669	Glutathione metabolism(ko00480);;Metabolic pathways(ko01100);;Biosynthesis of cofactors(ko01240)	--	--	--	--	HMDB0001049	636-58-8	Organic compounds	Organic acids and derivatives	Carboxylic acids and derivatives	Amino acids, peptides, and analogues
pos_2125	Cys Cys Ala	C9H17N3O4S2	--	--	--	--	--	--	--	--	--	--	--	--
pos_2126	1-Eicosanol	C20H42O	--	--	--	--	--	--	HMDB0011619	629-96-9	Organic compounds	Lipids and lipid-like molecules	Fatty Acyls	Fatty alcohols
pos_2160	Meldenin	C28H38O5	--	--	--	--	--	--	--	--	--	--	--	--
pos_2187	6-O-Acetylarbutin	C14H18O8	--	--	--	--	--	--	HMDB0034060	10338-88-2	Organic compounds	Organic oxygen compounds	Organooxygen compounds	Carbohydrates and carbohydrate conjugates
pos_2207	Kajiichigoside F1(Euscaphic acid 28-O-β-D-glucopyranoside)	C36H58O10	--	--	--	--	--	--	--	--	--	--	--	--
pos_221	Triphosphate	H5O10P3	C00536	Oxidative phosphorylation(ko00190)	--	--	--	--	HMDB0003379	14127-68-5	Inorganic compounds	Homogeneous non-metal compounds	Non-metal oxoanionic compounds	Non-metal phosphates
pos_2219	Sphingosyl-phosphocholine	C23H50N2O5P+	C03640	Sphingolipid metabolism(ko00600)	--	--	--	--	HMDB0006482	1670-26-4	Organic compounds	Lipids and lipid-like molecules	Sphingolipids	Phosphosphingolipids
pos_2220	Ciliatocholate	C26H46NO7P	C05683	Phosphonate and phosphinate metabolism(ko00440)	--	--	--	--	--	--	--	--	--	--
pos_2232	2,4-Bis(acetamido)-2,4,6-trideoxy-beta-L-altropyranose	C10H18N2O5	C19972	Amino sugar and nucleotide sugar metabolism(ko00520);;Metabolic pathways(ko01100);;Biosynthesis of nucleotide sugars(ko01250)	--	--	--	--	--	--	--	--	--	--
pos_225	N-Demethylansamitocin P-3	C31H41ClN2O9	C20138	Biosynthesis of secondary metabolites(ko01110)	--	--	--	--	--	--	--	--	--	--
pos_2257	Cyperotundone	C15H22O	C17501	--	--	--	--	--	HMDB0036578	3466-15-7	Organic compounds	Lipids and lipid-like molecules	Prenol lipids	Sesquiterpenoids
pos_2258	8-epi-Cedrol	C15H26O	C18245	Sesquiterpenoid and triterpenoid biosynthesis(ko00909);;Biosynthesis of secondary metabolites(ko01110)	--	--	--	--	--	--	--	--	--	--
pos_2263	Dipyridamole	C24H40N8O4	--	--	--	--	--	--	HMDB0015110	58-32-2	Organic compounds	Organic nitrogen compounds	Organonitrogen compounds	Amines
pos_2276	12(S)-HETE	C20H32O3	C14777	Arachidonic acid metabolism(ko00590)	LMFA03060064	Fatty Acyls [FA]	Eicosanoids [FA03]	Hydroxy/hydroperoxyeicosatetraenoic acids [FA0306]	HMDB0006111	54397-83-0	Organic compounds	Lipids and lipid-like molecules	Fatty Acyls	Eicosanoids
pos_228	Glabrol	C25H28O4	--	--	LMPK12140041	Polyketides [PK]	Flavonoids [PK12]	Flavanones [PK1214]	HMDB0029531	59870-65-4	Organic compounds	Phenylpropanoids and polyketides	Flavonoids	Flavans
pos_2282	Pinusolidic acid	C20H28O4	--	--	--	--	--	--	--	--	--	--	--	--
pos_2283	Caprylic acid	C8H16O2	C06423	Fatty acid biosynthesis(ko00061);;Lipoic acid metabolism(ko00785);;Metabolic pathways(ko01100);;Biosynthesis of cofactors(ko01240)	LMFA01010008	Fatty Acyls [FA]	Fatty Acids and Conjugates [FA01]	Straight chain fatty acids [FA0101]	HMDB0000482	124-07-2	Organic compounds	Lipids and lipid-like molecules	Fatty Acyls	Fatty acids and conjugates
pos_2289	Cucurbitacin D	C30H44O7	C08796	Biosynthesis of various alkaloids(ko00996);;Biosynthesis of secondary metabolites(ko01110)	LMST01010106	Sterol Lipids [ST]	Sterols [ST01]	Cholesterol and derivatives [ST0101]	HMDB0034695	3877-86-9	Organic compounds	Lipids and lipid-like molecules	Steroids and steroid derivatives	Cucurbitacins
pos_2297	9-Oxo-10E,12Z-octadecadienoic acid	C18H30O3	--	--	LMFA02000274	Fatty Acyls [FA]	Octadecanoids [FA02]	Other Octadecanoids [FA0200]	HMDB0004669	--	Organic compounds	Lipids and lipid-like molecules	Fatty Acyls	Lineolic acids and derivatives
pos_2316	12-Oxo-9(Z)-dodecenoic acid	C12H20O3	C16311	alpha-Linolenic acid metabolism(ko00592);;Biosynthesis of secondary metabolites(ko01110)	--	--	--	--	--	--	--	--	--	--
pos_2318	Malvidin	C17H14O7	C08716	--	LMPK12010004	Polyketides [PK]	Flavonoids [PK12]	Anthocyanidins [PK1201]	--	--	--	--	--	--
pos_2339	NAD+	C21H28N7O14P2+	C00003	Oxidative phosphorylation(ko00190);;Thiamine metabolism(ko00730);;Nicotinate and nicotinamide metabolism(ko00760);;Metabolic pathways(ko01100);;Biosynthesis of cofactors(ko01240)	--	--	--	--	HMDB0000902	53-84-9	Organic compounds	Nucleosides, nucleotides, and analogues	(5'->5')-dinucleotides	--
pos_2340	2',3'-Cyclic GMP	C10H12N5O7P	C06194	Purine metabolism(ko00230);;Metabolic pathways(ko01100)	--	--	--	--	HMDB0011629	15718-49-7	Organic compounds	Lipids and lipid-like molecules	Sphingolipids	Glycosphingolipids
pos_2343	NADPH	C21H30N7O17P3	C00005	Photosynthesis(ko00195);;Glutathione metabolism(ko00480);;Metabolic pathways(ko01100)	--	--	--	--	HMDB0000221	53-57-6	Organic compounds	Nucleosides, nucleotides, and analogues	(5'->5')-dinucleotides	--
pos_2347	Laricitrin	C16H12O8	C12633	Flavone and flavonol biosynthesis(ko00944);;Biosynthesis of secondary metabolites(ko01110)	LMPK12112482	Polyketides [PK]	Flavonoids [PK12]	Flavones and Flavonols [PK1211]	HMDB0126497	53472-37-0	Organic compounds	Phenylpropanoids and polyketides	Flavonoids	Flavones
pos_2354	Urdamycinone F	C25H28O11	C12410	Biosynthesis of secondary metabolites(ko01110)	--	--	--	--	--	--	--	--	--	--
pos_2361	CMP-3-deoxy-D-manno-octulosonate	C17H26N3O15P	C04121	Metabolic pathways(ko01100);;Biosynthesis of nucleotide sugars(ko01250)	--	--	--	--	HMDB0304292	--	Organic compounds	Nucleosides, nucleotides, and analogues	Pyrimidine nucleotides	Pyrimidine nucleotide sugars
pos_2372	1-O-Caffeoyl-β-D-glucose	C15H18O9	--	--	--	--	--	--	HMDB0302440	--	Organic compounds	Lipids and lipid-like molecules	Steroids and steroid derivatives	Stigmastanes and derivatives
pos_2413	Indaconitine	C34H47NO10	C08691	--	--	--	--	--	--	--	--	--	--	--
pos_2416	Tryptophyl-Lysine	C17H24N4O3	--	--	--	--	--	--	HMDB0029088	--	Organic compounds	Organic acids and derivatives	Carboxylic acids and derivatives	Amino acids, peptides, and analogues
pos_2442	Ginsenoside Rg2	C42H72O13	--	--	LMPR0106080012	Prenol Lipids [PR]	Isoprenoids [PR01]	C30 isoprenoids (triterpenes) [PR0106]	HMDB0035395	52286-74-5	Organic compounds	Lipids and lipid-like molecules	Prenol lipids	Triterpenoids
pos_245	6'-Dehydro-6'-oxoparomamine	C12H23N3O7	C17583	Neomycin, kanamycin and gentamicin biosynthesis(ko00524);;Biosynthesis of secondary metabolites(ko01110)	--	--	--	--	--	--	--	--	--	--
pos_2465	Undecylic Acid	C11H22O2	--	--	LMFA01010011	Fatty Acyls [FA]	Fatty Acids and Conjugates [FA01]	Straight chain fatty acids [FA0101]	HMDB0000947	112-37-8	Organic compounds	Lipids and lipid-like molecules	Fatty Acyls	Fatty acids and conjugates
pos_2485	1,4,5-Naphthalenetriol	C10H8O3	--	--	--	--	--	--	HMDB0032883	481-40-3	Organic compounds	Benzenoids	Naphthalenes	Naphthols and derivatives
pos_2488	Salicin	C13H18O7	C01451	Glycolysis / Gluconeogenesis(ko00010)	--	--	--	--	HMDB0003546	138-52-3	Organic compounds	Organic oxygen compounds	Organooxygen compounds	Carbohydrates and carbohydrate conjugates
pos_2489	Picropodophyllin	C22H22O8	C10871	--	--	--	--	--	--	--	--	--	--	--
pos_2490	Nafcillin sodium	C21H21N2NaO5S	C08124	--	--	--	--	--	HMDB0014745	985-16-0	Organic compounds	Organic acids and derivatives	Carboxylic acids and derivatives	Amino acids, peptides, and analogues
pos_2500	13(S)-HODE;13(S)-Hydroxyoctadeca-9Z,11E-dienoic acid	C18H32O3	--	--	--	--	--	--	--	--	--	--	--	--
pos_251	3beta-Hydroxyergosta-7,24(24(1))-dien-4alpha-carboxylate	C29H46O3	C22119	Steroid biosynthesis(ko00100);;Metabolic pathways(ko01100);;Biosynthesis of secondary metabolites(ko01110)	--	--	--	--	--	--	--	--	--	--
pos_2529	Pelargonidin 3-O-beta-D-sambubioside	C26H29O14+	C20489	Anthocyanin biosynthesis(ko00942)	--	--	--	--	--	--	--	--	--	--
pos_254	6,8-Dimethyl-6,7,8,9-tetradehydroergoline	C16H17N2+	C20457	Indole alkaloid biosynthesis(ko00901);;Biosynthesis of secondary metabolites(ko01110)	--	--	--	--	--	--	--	--	--	--
pos_2545	cyclo-Dopa-glucuronylglucoside	C21H27NO15	C17752	Betalain biosynthesis(ko00965);;Biosynthesis of secondary metabolites(ko01110)	--	--	--	--	--	--	--	--	--	--
pos_2549	Veraguensin	C22H28O5	--	--	--	--	--	--	--	--	--	--	--	--
pos_2556	Aflatrem	C32H39NO4	C20555	Biosynthesis of secondary metabolites(ko01110)	--	--	--	--	--	--	--	--	--	--
pos_2559	Malonylapiin	C29H30O17	C05622	Flavone and flavonol biosynthesis(ko00944)	--	--	--	--	--	--	--	--	--	--
pos_256	Parthenolide	C15H20O3	C07609	--	LMPR0103090002	Prenol Lipids [PR]	Isoprenoids [PR01]	C15 isoprenoids (sesquiterpenes) [PR0103]	--	--	--	--	--	--
pos_2576	Capsidiol	C15H24O2	C09627	Sesquiterpenoid and triterpenoid biosynthesis(ko00909)	LMPR0103250002	Prenol Lipids [PR]	Isoprenoids [PR01]	C15 isoprenoids (sesquiterpenes) [PR0103]	HMDB0002352	37208-05-2	Organic compounds	Lipids and lipid-like molecules	Prenol lipids	Sesquiterpenoids
pos_26	2,5-Dichloro-2,5-cyclohexadiene-1,4-diol	C6H6Cl2O2	C06599	Metabolic pathways(ko01100)	--	--	--	--	--	--	--	--	--	--
pos_2609	9(10)-EpOME;(9R,10S)-(12Z)-9,10-Epoxyoctadecenoic acid	C18H32O3	--	--	--	--	--	--	--	--	--	--	--	--
pos_261	Decanoyl-L-carnitine	C17H33NO4	--	--	--	--	--	--	HMDB0000651	1492-27-9	Organic compounds	Lipids and lipid-like molecules	Fatty Acyls	Fatty acid esters
pos_262	15S-Hydroxy-8,11,13-eicosatrienoic acid	C20H34O3	--	--	--	--	--	--	--	--	--	--	--	--
pos_2632	5-hydroxy-1,7-diphenyl-3-heptanone	C19H22O2	--	--	--	--	--	--	--	--	--	--	--	--
pos_2636	Coumermic acid	C27H21N3O10	C12479	Biosynthesis of secondary metabolites(ko01110)	--	--	--	--	--	--	--	--	--	--
pos_2642	GDP-4-acetamido-4,6-dideoxy-alpha-D-mannose	C18H28N6O15P2	C20672	Amino sugar and nucleotide sugar metabolism(ko00520);;Metabolic pathways(ko01100);;Biosynthesis of nucleotide sugars(ko01250)	--	--	--	--	--	--	--	--	--	--
pos_2654	Isoliquiritin	C21H22O9	C16978	--	LMPK12120021	Polyketides [PK]	Flavonoids [PK12]	Chalcones and dihydrochalcones [PK1212]	HMDB0037318	5041-81-6	Organic compounds	Phenylpropanoids and polyketides	Flavonoids	Flavonoid glycosides
pos_2663	dTDP-D-desosamine	C18H31N3O13P2	C11911	Polyketide sugar unit biosynthesis(ko00523);;Metabolic pathways(ko01100);;Biosynthesis of secondary metabolites(ko01110);;Biosynthesis of nucleotide sugars(ko01250)	--	--	--	--	--	--	--	--	--	--
pos_2664	dTDP-L-epivancosamine	C17H29N3O13P2	C12321	Metabolic pathways(ko01100);;Biosynthesis of secondary metabolites(ko01110);;Biosynthesis of nucleotide sugars(ko01250)	--	--	--	--	--	--	--	--	--	--
pos_2667	Viscumneoside IV(Rhamnazin-3-O-(6''-hydroxymethylglutaryl)glucoside)	C29H32O16	--	--	--	--	--	--	--	--	--	--	--	--
pos_267	Esculeogenin A	C27H45NO4	--	--	--	--	--	--	HMDB0251946	--	Organic compounds	Lipids and lipid-like molecules	Steroids and steroid derivatives	Steroidal alkaloids
pos_2671	2,5-Dihydroxycinnamic acid methyl ester	C10H10O4	--	--	--	--	--	--	HMDB0061686	--	Organic compounds	Phenylpropanoids and polyketides	Cinnamic acids and derivatives	Hydroxycinnamic acids and derivatives
pos_2693	2-(3'-Methylthio)propylmalic acid	C8H14O5S	C17214	Glucosinolate biosynthesis(ko00966);;2-Oxocarboxylic acid metabolism(ko01210)	--	--	--	--	HMDB0304050	--	Organic compounds	Organic acids and derivatives	Hydroxy acids and derivatives	Medium-chain hydroxy acids and derivatives
pos_2697	3-Galloylshikimic acid	C14H14O9	--	--	--	--	--	--	--	--	--	--	--	--
pos_270	13Z-Docosenamide	C22H43NO	--	--	LMFA08010028	Fatty Acyls [FA]	Fatty amides [FA08]	Primary amides [FA0801]	--	--	--	--	--	--
pos_2733	Kaempferol 3-O-[6-(4-coumaroyl)-beta-D-glucosyl-(1->2)-beta-D-glucosyl-(1->2)-beta-D-glucoside]	C42H46O23	C12636	Flavone and flavonol biosynthesis(ko00944);;Biosynthesis of secondary metabolites(ko01110)	--	--	--	--	--	--	--	--	--	--
pos_2744	1-(4-Hydroxyphenyl)-1-decene-3,5-dione	C16H20O3	C17744	Stilbenoid, diarylheptanoid and gingerol biosynthesis(ko00945);;Biosynthesis of secondary metabolites(ko01110)	--	--	--	--	--	--	--	--	--	--
pos_275	1-Monomyristin	C17H34O4	--	--	--	--	--	--	HMDB0011561	--	Organic compounds	Lipids and lipid-like molecules	Glycerolipids	Monoradylglycerols
pos_2753	9,10,11-Trihydroxy-12-octadecenoic acid	C18H34O5	--	--	--	--	--	--	--	--	--	--	--	--
pos_2754	Aflatoxin G2	C17H14O7	C16754	Aflatoxin biosynthesis(ko00254);;Metabolic pathways(ko01100);;Biosynthesis of secondary metabolites(ko01110)	--	--	--	--	HMDB0030475	7241-98-7	Organic compounds	Phenylpropanoids and polyketides	Coumarins and derivatives	Furanocoumarins
pos_2755	Glycosyl-4,4'-diaponeurosporenoate	C36H50O7	--	--	--	--	--	--	--	--	--	--	--	--
pos_278	Solanine	C45H73NO15	C10820	Biosynthesis of various alkaloids(ko00996)	--	--	--	--	HMDB0034202	20562-02-1	Organic compounds	Phenylpropanoids and polyketides	Depsides and depsidones	--
pos_2781	13-OxoODE	C18H30O3	C14765	Linoleic acid metabolism(ko00591)	LMFA02000252	Fatty Acyls [FA]	Octadecanoids [FA02]	Other Octadecanoids [FA0200]	HMDB0004668	--	Organic compounds	Lipids and lipid-like molecules	Fatty Acyls	Lineolic acids and derivatives
pos_2782	Emindole SB	C28H39NO	C20527	Metabolic pathways(ko01100);;Biosynthesis of secondary metabolites(ko01110)	--	--	--	--	--	--	--	--	--	--
pos_2789	3-Ketosucrose	C12H20O11	C05731	Starch and sucrose metabolism(ko00500)	--	--	--	--	--	--	--	--	--	--
pos_2806	dTDP-4-dimethylamino-4,6-dideoxy-5-C-methyl-D-allose	C19H33N3O14P2	C11447	Polyketide sugar unit biosynthesis(ko00523);;Biosynthesis of secondary metabolites(ko01110)	--	--	--	--	--	--	--	--	--	--
pos_285	Obtusifoliol	C30H50O	C01943	Steroid biosynthesis(ko00100);;Metabolic pathways(ko01100);;Biosynthesis of secondary metabolites(ko01110)	LMST01030101	Sterol Lipids [ST]	Sterols [ST01]	Ergosterols and C24-methyl derivatives [ST0103]	HMDB0001242	16910-32-0	Organic compounds	Lipids and lipid-like molecules	Steroids and steroid derivatives	Ergostane steroids
pos_2854	Hexadecanedioic acid	C16H30O4	C19615	Cutin, suberine and wax biosynthesis(ko00073);;Metabolic pathways(ko01100)	LMFA01170022	Fatty Acyls [FA]	Fatty Acids and Conjugates [FA01]	Dicarboxylic acids [FA0117]	HMDB0000672	505-54-4	Organic compounds	Lipids and lipid-like molecules	Fatty Acyls	Fatty acids and conjugates
pos_2855	Fusidic acid	C31H48O6	C06694	--	--	--	--	--	HMDB0015570	6990-06-03	Organic compounds	Lipids and lipid-like molecules	Steroids and steroid derivatives	Steroid esters
pos_286	LysoPC 17:1	C25H50NO7P	--	--	--	--	--	--	--	--	--	--	--	--
pos_2866	TRIBOA-glucoside	C14H17NO10	C18062	Benzoxazinoid biosynthesis(ko00402);;Biosynthesis of various plant secondary metabolites(ko00999);;Metabolic pathways(ko01100);;Biosynthesis of secondary metabolites(ko01110)	--	--	--	--	--	--	--	--	--	--
pos_2883	LysoPC 18-2	C26H50NO7P	--	--	--	--	--	--	--	--	--	--	--	--
pos_2896	N-Methylcytisine	C12H16N2O	C10760	--	--	--	--	--	--	--	--	--	--	--
pos_291	Brassinolide	C28H48O6	C08814	Brassinosteroid biosynthesis(ko00905);;Metabolic pathways(ko01100);;Biosynthesis of secondary metabolites(ko01110);;Plant hormone signal transduction(ko04075)	LMST01140001	Sterol Lipids [ST]	Sterols [ST01]	Brassinolides and derivatives [ST0114]	HMDB0034081	72962-43-7	Organic compounds	Lipids and lipid-like molecules	Steroids and steroid derivatives	Steroid lactones
pos_2910	Trihydroxycinnamoylquinic acid	C16H18O10	--	--	--	--	--	--	--	--	--	--	--	--
pos_2931	Cyclo(Pro-Val)	C10H16N2O2	--	--	--	--	--	--	HMDB0240493	--	Organic compounds	Organic acids and derivatives	Carboxylic acids and derivatives	Amino acids, peptides, and analogues
pos_2932	Capsoside B	C18H34O11	--	--	--	--	--	--	--	--	--	--	--	--
pos_2956	Deacetylbowdensine	C17H21NO5	--	--	--	--	--	--	--	--	--	--	--	--
pos_2972	5''-Phosphoribosylparomamine	C17H34N3O14P	C21260	Neomycin, kanamycin and gentamicin biosynthesis(ko00524);;Biosynthesis of secondary metabolites(ko01110)	--	--	--	--	--	--	--	--	--	--
pos_2991	Daunorubicin	C27H29NO10	C01907	Biosynthesis of secondary metabolites(ko01110)	LMPK13050002	Polyketides [PK]	Aromatic polyketides [PK13]	Anthracyclinones [PK1305]	HMDB0014832	20830-81-3	Organic compounds	Phenylpropanoids and polyketides	Anthracyclines	--
pos_2992	Linamarin	C10H17NO6	C01594	Cyanoamino acid metabolism(ko00460);;Metabolic pathways(ko01100);;Biosynthesis of secondary metabolites(ko01110)	--	--	--	--	HMDB0033699	554-35-8	Organic compounds	Organic oxygen compounds	Organooxygen compounds	Carbohydrates and carbohydrate conjugates
pos_301	SMILAGENIN ACETATE	C29H46O4	--	--	--	--	--	--	--	--	--	--	--	--
pos_3016	LysoPC 205	C28H49NO7P	--	--	--	--	--	--	--	--	--	--	--	--
pos_3019	Thiamin triphosphate	C12H20N4O10P3S+	C03028	Thiamine metabolism(ko00730);;Metabolic pathways(ko01100)	--	--	--	--	HMDB0001512	3475-65-8	Organic compounds	Organoheterocyclic compounds	Diazines	Pyrimidines and pyrimidine derivatives
pos_3026	Isoformononetin	C16H12O4	C12125	Isoflavonoid biosynthesis(ko00943);;Biosynthesis of secondary metabolites(ko01110)	LMPK12050039	Polyketides [PK]	Flavonoids [PK12]	Isoflavonoids [PK1205]	HMDB0033994	486-63-5	Organic compounds	Phenylpropanoids and polyketides	Isoflavonoids	O-methylated isoflavonoids
pos_3028	10-Carboxy-13-deoxycarminomycin	C27H29NO11	C12427	Biosynthesis of secondary metabolites(ko01110)	--	--	--	--	--	--	--	--	--	--
pos_3057	S-Ribosyl-L-homocysteine	C9H17NO6S	C03539	Cysteine and methionine metabolism(ko00270);;Metabolic pathways(ko01100);;Biosynthesis of amino acids(ko01230)	--	--	--	--	--	--	--	--	--	--
pos_3082	Senecionine	C18H25NO5	C06176	Tropane, piperidine and pyridine alkaloid biosynthesis(ko00960);;Biosynthesis of secondary metabolites(ko01110)	--	--	--	--	HMDB0242680	--	Organic compounds	Phenylpropanoids and polyketides	Macrolides and analogues	--
pos_3083	Kadcoccinone F	C32H48O5	--	--	--	--	--	--	--	--	--	--	--	--
pos_317	20,21-Diprenylterpendole C	C42H57NO5	C20595	Biosynthesis of secondary metabolites(ko01110)	--	--	--	--	--	--	--	--	--	--
pos_3218	Misoprostol (free acid)	C21H36O5	--	--	--	--	--	--	--	--	--	--	--	--
pos_3256	(+)-dehydrovomifoliol	C13H18O3	--	--	--	--	--	--	HMDB0302822	--	Organic compounds	Lipids and lipid-like molecules	Prenol lipids	Sesquiterpenoids
pos_3282	L-Valyl-L-Leucine	C11H22N2O3	--	--	--	--	--	--	HMDB0029131	3989-97-7	Organic compounds	Organic acids and derivatives	Carboxylic acids and derivatives	Amino acids, peptides, and analogues
pos_335	I-Urobilinogen	C33H44N4O6	C05790	Porphyrin metabolism(ko00860)	--	--	--	--	HMDB0001898	14684-37-8	Organic compounds	Organoheterocyclic compounds	Tetrapyrroles and derivatives	Bilirubins
pos_340	beta-Rhodomycin	C28H33NO10	C18642	Biosynthesis of secondary metabolites(ko01110)	--	--	--	--	--	--	--	--	--	--
pos_341	5-Oxoavermectin ''1a'' aglycone	C34H46O8	C11978	Metabolic pathways(ko01100);;Biosynthesis of secondary metabolites(ko01110)	--	--	--	--	--	--	--	--	--	--
pos_344	2'-N-Acetylparomamine	C14H27N3O8	C17582	Neomycin, kanamycin and gentamicin biosynthesis(ko00524);;Biosynthesis of secondary metabolites(ko01110)	--	--	--	--	--	--	--	--	--	--
pos_3451	Validamine 7-phosphate	C7H16NO7P	C21216	Metabolic pathways(ko01100);;Biosynthesis of secondary metabolites(ko01110)	--	--	--	--	--	--	--	--	--	--
pos_3457	Baptifoline	C15H20N2O2	C10755	--	--	--	--	--	HMDB0033481	732-50-3	Organic compounds	Alkaloids and derivatives	Lupin alkaloids	Anagyrine-type alkaloids
pos_348	Undecylprodigiosin	C25H35N3O	C12023	Metabolic pathways(ko01100);;Biosynthesis of secondary metabolites(ko01110)	--	--	--	--	HMDB0259405	--	Organic compounds	Organoheterocyclic compounds	Pyrroles	Substituted pyrroles
pos_349	Terpendole E	C28H39NO3	C20536	Biosynthesis of secondary metabolites(ko01110)	--	--	--	--	--	--	--	--	--	--
pos_350	Neurosporaxanthin	C35H46O2	C08607	Carotenoid biosynthesis(ko00906);;Metabolic pathways(ko01100);;Biosynthesis of secondary metabolites(ko01110)	LMPR01070206	Prenol Lipids [PR]	Isoprenoids [PR01]	C40 isoprenoids (tetraterpenes) [PR0107]	--	--	--	--	--	--
pos_352	Fumitremorgin A	C32H41N3O7	C20564	Metabolic pathways(ko01100);;Biosynthesis of secondary metabolites(ko01110)	--	--	--	--	--	--	--	--	--	--
pos_355	1-Hexadecanol	C16H34O	C00823	Fatty acid degradation(ko00071)	LMFA05000061	Fatty Acyls [FA]	Fatty alcohols [FA05]	--	HMDB0003424	36653-82-4	Organic compounds	Lipids and lipid-like molecules	Fatty Acyls	Fatty alcohols
pos_36	(S)-5-Amino-3-oxohexanoic acid	C6H11NO3	C03656	Lysine degradation(ko00310);;Metabolic pathways(ko01100)	--	--	--	--	HMDB0012131	19355-90-9	Organic compounds	Organic acids and derivatives	Keto acids and derivatives	Medium-chain keto acids and derivatives
pos_362	Sphingosine	C18H37NO2	C00319	Sphingolipid metabolism(ko00600);;Metabolic pathways(ko01100)	LMSP01010001	Sphingolipids [SP]	Sphingoid bases [SP01]	Sphing-4-enines (Sphingosines) [SP0101]	HMDB0000252	123-78-4	Organic compounds	Organic nitrogen compounds	Organonitrogen compounds	Amines
pos_363	DG(14:1(9Z)/20:2(11Z,14Z)/0:0)	C37H66O5	--	--	--	--	--	--	HMDB0007051	--	Organic compounds	Lipids and lipid-like molecules	Glycerolipids	Diradylglycerols
pos_368	(3R,2'S)-Myxol 2'-(2,4-di-O-methyl-alpha-L-fucoside)	C48H70O7	C15937	Carotenoid biosynthesis(ko00906)	--	--	--	--	--	--	--	--	--	--
pos_37	CYCLOLEUCINE	C6H11NO2	C03969	--	--	--	--	--	HMDB0062225	52-52-8	Organic compounds	Organic acids and derivatives	Carboxylic acids and derivatives	Amino acids, peptides, and analogues
pos_3707	dTDP-3-amino-3,4,6-trideoxy-D-glucose	C16H27N3O13P2	C11910	Polyketide sugar unit biosynthesis(ko00523);;Metabolic pathways(ko01100);;Biosynthesis of secondary metabolites(ko01110);;Biosynthesis of nucleotide sugars(ko01250)	--	--	--	--	--	--	--	--	--	--
pos_372	Glycocholate	C26H43NO6	C01921	Metabolic pathways(ko01100)	--	--	--	--	HMDB0000138	475-31-0	Organic compounds	Lipids and lipid-like molecules	Steroids and steroid derivatives	Bile acids, alcohols and derivatives
pos_377	Mesendanin K	C30H44O4	--	--	--	--	--	--	--	--	--	--	--	--
pos_380	LysoPC 20:1	C28H56NO7P	--	--	--	--	--	--	--	--	--	--	--	--
pos_385	1'-Hydroxy-gamma-carotene glucoside	C46H68O6	C15861	Carotenoid biosynthesis(ko00906);;Biosynthesis of secondary metabolites(ko01110)	LMPR01070538	Prenol Lipids [PR]	Isoprenoids [PR01]	C40 isoprenoids (tetraterpenes) [PR0107]	--	--	--	--	--	--
pos_3880	(-)-8-hydroxy-11E,17-octadecadien-9-ynoic acid	C18H28O3	--	--	LMFA02000191	Fatty Acyls [FA]	Octadecanoids [FA02]	Other Octadecanoids [FA0200]	--	--	--	--	--	--
pos_392	ent-3beta-Hydroxycassa-12,15-dien-2-one	C20H30O2	C21826	Diterpenoid biosynthesis(ko00904);;Biosynthesis of secondary metabolites(ko01110)	--	--	--	--	--	--	--	--	--	--
pos_3923	Novobiocin	C31H36N2O11	C05080	Metabolic pathways(ko01100);;Biosynthesis of secondary metabolites(ko01110)	--	--	--	--	HMDB0015185	303-81-1	Organic compounds	Phenylpropanoids and polyketides	Coumarins and derivatives	Coumarin glycosides
pos_3975	3-O-Galloyl-4,6-(S)-HHDP-??-D-glucose	C27H22O17	--	--	--	--	--	--	--	--	--	--	--	--
pos_3976	kalanchoside A	C30H42O10	--	--	--	--	--	--	--	--	--	--	--	--
pos_401	Soyasapogenol B	C30H50O3	C08980	--	--	--	--	--	HMDB0034648	595-15-3	Organic compounds	Lipids and lipid-like molecules	Prenol lipids	Triterpenoids
pos_402	2,3,23-Trihydroxyolean-12-en-28-oic acid methyl ester	C31H50O5	--	--	--	--	--	--	--	--	--	--	--	--
pos_403	3-Hexaprenyl-4-hydroxybenzoate	C37H54O3	C13425	--	--	--	--	--	HMDB0006816	65848-03-5	Organic compounds	Lipids and lipid-like molecules	Prenol lipids	Polyprenylphenols
pos_4041	Saikosaponin B3	C43H72O14	--	--	--	--	--	--	HMDB0257450	--	Organic compounds	Lipids and lipid-like molecules	Prenol lipids	Terpene glycosides
pos_41	n-Octanamide	C8H17NO	--	--	--	--	--	--	HMDB0255903	--	Organic compounds	Lipids and lipid-like molecules	Fatty Acyls	Fatty amides
pos_410	4alpha-Methylzymosterol	C28H46O	C05103	Steroid biosynthesis(ko00100);;Metabolic pathways(ko01100);;Biosynthesis of secondary metabolites(ko01110)	LMST01010202	Sterol Lipids [ST]	Sterols [ST01]	Cholesterol and derivatives [ST0101]	HMDB0001217	7448-03-05	Organic compounds	Lipids and lipid-like molecules	Steroids and steroid derivatives	Cholestane steroids
pos_4116	(-)-Vestitol	C16H16O4	C16225	Isoflavonoid biosynthesis(ko00943);;Biosynthesis of secondary metabolites(ko01110)	--	--	--	--	--	--	--	--	--	--
pos_420	Docosanamide	C22H45NO	--	--	LMFA08010020	Fatty Acyls [FA]	Fatty amides [FA08]	Primary amides [FA0801]	HMDB0000583	3061-75-4	Organic compounds	Lipids and lipid-like molecules	Fatty Acyls	Fatty amides
pos_422	Retinal	C20H28O	C00376	Metabolic pathways(ko01100);;Biosynthesis of cofactors(ko01240)	LMPR01090002	Prenol Lipids [PR]	Isoprenoids [PR01]	Retinoids [PR0109]	HMDB0001358	116-31-4	Organic compounds	Lipids and lipid-like molecules	Prenol lipids	Retinoids
pos_424	Spiramycin 1	C43H74N2O14	--	--	--	--	--	--	--	--	--	--	--	--
pos_427	Gentamicin C1	C21H43N5O7	C07656	Neomycin, kanamycin and gentamicin biosynthesis(ko00524);;Biosynthesis of secondary metabolites(ko01110)	--	--	--	--	--	--	--	--	--	--
pos_4282	2-Methoxystypandrone	C14H12O5	--	--	--	--	--	--	HMDB0033265	85122-21-0	Organic compounds	Benzenoids	Naphthalenes	Naphthoquinones
pos_4297	Calicheamicin T0	C24H28N2O9S3	C21338	Metabolic pathways(ko01100);;Biosynthesis of secondary metabolites(ko01110)	--	--	--	--	--	--	--	--	--	--
pos_4298	100-1	C31H34O10	C12405	Biosynthesis of secondary metabolites(ko01110)	--	--	--	--	--	--	--	--	--	--
pos_4299	3-Carboxy-1-hydroxypropyl-ThPP	C16H25N4O10P2S+	C05381	Citrate cycle (TCA cycle)(ko00020)	--	--	--	--	HMDB0006744	--	Organic compounds	Organoheterocyclic compounds	Diazines	Pyrimidines and pyrimidine derivatives
pos_433	11,12-EET	C20H32O3	C14770	Arachidonic acid metabolism(ko00590);;Metabolic pathways(ko01100)	LMFA03080004	Fatty Acyls [FA]	Eicosanoids [FA03]	Epoxyeicosatrienoic acids [FA0308]	HMDB0004673	123931-40-8	Organic compounds	Lipids and lipid-like molecules	Fatty Acyls	Eicosanoids
pos_4363	13S-Hydroperoxy-6Z,9Z,11E-octadecatrienoic acid	C18H30O4	--	--	LMFA02000112	Fatty Acyls [FA]	Octadecanoids [FA02]	Other Octadecanoids [FA0200]	--	--	--	--	--	--
pos_4370	Pseudobaptigenin	C16H10O5	C10522	Isoflavonoid biosynthesis(ko00943);;Biosynthesis of secondary metabolites(ko01110)	LMPK12050053	Polyketides [PK]	Flavonoids [PK12]	Isoflavonoids [PK1205]	HMDB0036616	90-29-9	Organic compounds	Phenylpropanoids and polyketides	Isoflavonoids	Isoflav-2-enes
pos_4371	Nebramycin factor 4	C19H38N6O11	C18000	Neomycin, kanamycin and gentamicin biosynthesis(ko00524);;Biosynthesis of secondary metabolites(ko01110)	--	--	--	--	--	--	--	--	--	--
pos_4375	Demethylspheroidene	C40H58O	C15898	Carotenoid biosynthesis(ko00906);;Metabolic pathways(ko01100);;Biosynthesis of secondary metabolites(ko01110)	LMPR01070120	Prenol Lipids [PR]	Isoprenoids [PR01]	C40 isoprenoids (tetraterpenes) [PR0107]	--	--	--	--	--	--
pos_4386	Acarbose	C25H43NO18	C06802	Metabolic pathways(ko01100);;Biosynthesis of secondary metabolites(ko01110)	--	--	--	--	HMDB0014429	56180-94-0	Organic compounds	Organic oxygen compounds	Organooxygen compounds	Carbohydrates and carbohydrate conjugates
pos_439	3-Hexaprenyl-4-hydroxy-5-methoxybenzoate	C38H56O4	C05313	--	--	--	--	--	HMDB0000977	66551-60-8	Organic compounds	Lipids and lipid-like molecules	Prenol lipids	Polyprenylphenols
pos_440	DG(18:0/18:4(6Z,9Z,12Z,15Z)/0:0)	C39H68O5	--	--	--	--	--	--	HMDB0007164	--	Organic compounds	Lipids and lipid-like molecules	Fatty Acyls	Lineolic acids and derivatives
pos_4401	Thioetheramide-PC	C40H83N2O5PS	--	--	--	--	--	--	--	--	--	--	--	--
pos_4406	Lipid X	C34H66NO12P	C04824	Metabolic pathways(ko01100)	LMSL01020001	Saccharolipids [SL]	Acylaminosugars [SL01]	Diacylaminosugars [SL0102]	--	--	--	--	--	--
pos_441	Rhodopinal glucoside	C46H66O7	C16271	Carotenoid biosynthesis(ko00906)	LMPR01070483	Prenol Lipids [PR]	Isoprenoids [PR01]	C40 isoprenoids (tetraterpenes) [PR0107]	--	--	--	--	--	--
pos_4417	Zymosterone	C27H42O	C22136	Steroid biosynthesis(ko00100);;Metabolic pathways(ko01100);;Biosynthesis of secondary metabolites(ko01110)	LMST01010168	Sterol Lipids [ST]	Sterols [ST01]	Cholesterol and derivatives [ST0101]	HMDB0304222	--	Organic compounds	Lipids and lipid-like molecules	Steroids and steroid derivatives	Cholestane steroids
pos_442	Staphyloxanthin	C51H78O8	C16148	Carotenoid biosynthesis(ko00906);;Biosynthesis of secondary metabolites(ko01110)	LMPR0106010043	Prenol Lipids [PR]	Isoprenoids [PR01]	C30 isoprenoids (triterpenes) [PR0106]	HMDB0258483	--	Organic compounds	Lipids and lipid-like molecules	Prenol lipids	Triterpenoids
pos_444	Valyl-Asparagine	C9H17N3O4	--	--	--	--	--	--	HMDB0029122	66170-00-1	Organic compounds	Organic acids and derivatives	Carboxylic acids and derivatives	Amino acids, peptides, and analogues
pos_445	1-Stearoyl-rac-glycerol	C21H42O4	--	--	--	--	--	--	HMDB0011131	22610-61-3	Organic compounds	Lipids and lipid-like molecules	Glycerolipids	Monoradylglycerols
pos_4452	LysoPC 22:5	C30H52NO7P	--	--	--	--	--	--	--	--	--	--	--	--
pos_4456	Neriifolin	C30H46O8	C08876	--	LMST01120021	Sterol Lipids [ST]	Sterols [ST01]	Cardanolides and derivatives [ST0112]	--	--	--	--	--	--
pos_4464	2-Octaprenyl-6-methoxyphenol	C47H72O2	C05812	--	--	--	--	--	--	--	--	--	--	--
pos_4493	Lithocholic acid	C24H40O3	C03990	--	LMST04010003	Sterol Lipids [ST]	Bile acids and derivatives [ST04]	C24 bile acids, alcohols, and derivatives [ST0401]	HMDB0000761	434-13-9	Organic compounds	Lipids and lipid-like molecules	Steroids and steroid derivatives	Bile acids, alcohols and derivatives
pos_4505	Chlorophyll a	C55H72MgN4O5	C05306	Porphyrin metabolism(ko00860);;Metabolic pathways(ko01100);;Biosynthesis of secondary metabolites(ko01110)	--	--	--	--	HMDB0038578	479-61-8	Organic compounds	Organoheterocyclic compounds	Tetrapyrroles and derivatives	Chlorins
pos_4513	LysoPC 22:4	C30H54NO7P	--	--	--	--	--	--	--	--	--	--	--	--
pos_4522	(8Z,11Z,14Z,17Z,20Z)-Hexacosapentaenoyl-CoA	C47H76N7O17P3S	C21965	Biosynthesis of unsaturated fatty acids(ko01040);;Fatty acid metabolism(ko01212)	--	--	--	--	--	--	--	--	--	--
pos_4527	C16 Sphinganine	C16H35NO2	--	--	LMSP01040001	Sphingolipids [SP]	Sphingoid bases [SP01]	Sphingoid base homologs and variants [SP0104]	--	--	--	--	--	--
pos_454	di-trans,poly-cis-Undecaprenyl diphosphate	C55H92O7P2	C04574	Terpenoid backbone biosynthesis(ko00900);;Biosynthesis of secondary metabolites(ko01110)	LMPR03030008	Prenol Lipids [PR]	Polyprenols [PR03]	Bactoprenol diphosphates [PR0303]	--	--	--	--	--	--
pos_4558	3-O-Caffeoyl-9-hydroxylup-20(30)-en-7-one (Querspicatin A)	C39H54O6	--	--	--	--	--	--	--	--	--	--	--	--
pos_4559	3,4,3',4'-Tetrahydrospirilloxanthin	C42H64O2	C15888	Carotenoid biosynthesis(ko00906);;Metabolic pathways(ko01100);;Biosynthesis of secondary metabolites(ko01110)	LMPR01070140	Prenol Lipids [PR]	Isoprenoids [PR01]	C40 isoprenoids (tetraterpenes) [PR0107]	--	--	--	--	--	--
pos_4565	3',4'-Dihydrorhodovibrin	C41H62O2	C15887	Carotenoid biosynthesis(ko00906);;Metabolic pathways(ko01100);;Biosynthesis of secondary metabolites(ko01110)	LMPR01070139	Prenol Lipids [PR]	Isoprenoids [PR01]	C40 isoprenoids (tetraterpenes) [PR0107]	--	--	--	--	--	--
pos_457	Streptomycin	C21H39N7O12	C00413	Metabolic pathways(ko01100);;Biosynthesis of secondary metabolites(ko01110)	--	--	--	--	HMDB0015214	57-92-1	Organic compounds	Benzenoids	Benzene and substituted derivatives	Diphenylacetonitriles
pos_4597	Ubiquinone-9	C54H82O4	C01967	--	--	--	--	--	HMDB0006707	303-97-9	Organic compounds	Lipids and lipid-like molecules	Prenol lipids	Quinone and hydroquinone lipids
pos_4616	Saikosaponin F	C48H80O17	--	--	--	--	--	--	--	--	--	--	--	--
pos_4635	(25R)-3alpha,7alpha-Dihydroxy-5beta-cholestanoyl-CoA	C48H80N7O19P3S	C17345	Metabolic pathways(ko01100)	--	--	--	--	HMDB0060304	--	Organic compounds	Lipids and lipid-like molecules	Fatty Acyls	Fatty acyl thioesters
pos_4673	ent-7alpha-Hydroxykaur-16-en-19-oic acid	C20H30O3	C11875	Diterpenoid biosynthesis(ko00904);;Metabolic pathways(ko01100);;Biosynthesis of secondary metabolites(ko01110)	LMPR0104540005	Prenol Lipids [PR]	Isoprenoids [PR01]	C20 isoprenoids (diterpenes) [PR0104]	HMDB0304345	--	Organic compounds	Lipids and lipid-like molecules	Prenol lipids	Diterpenoids
pos_468	Tetrandrine	C38H42N2O6	C09654	Isoquinoline alkaloid biosynthesis(ko00950)	--	--	--	--	HMDB0030174	477-57-6	Organic compounds	Lignans, neolignans and related compounds	--	--
pos_4691	Plastoquinol-9	C53H82O2	C16695	Ubiquinone and other terpenoid-quinone biosynthesis(ko00130);;Metabolic pathways(ko01100);;Biosynthesis of secondary metabolites(ko01110);;Biosynthesis of cofactors(ko01240)	--	--	--	--	HMDB0256633	--	Organic compounds	Lipids and lipid-like molecules	Prenol lipids	Quinone and hydroquinone lipids
pos_4709	Protopanaxtriol	C30H52O4	--	--	--	--	--	--	--	--	--	--	--	--
pos_475	9alpha-Hydroxyandrosta-1,4-diene-3,17-dione	C19H24O3	C14909	Metabolic pathways(ko01100)	--	--	--	--	--	--	--	--	--	--
pos_4750	2-Octaprenyl-3-methyl-6-methoxy-1,4-benzoquinone	C48H72O3	C05814	--	--	--	--	--	--	--	--	--	--	--
pos_476	Decaprenol phosphate	C50H83O4P	C02970	Metabolic pathways(ko01100)	LMPR03020007	Prenol Lipids [PR]	Polyprenols [PR03]	Bactoprenol monophosphates [PR0302]	--	--	--	--	--	--
pos_4762	Mycobactin S	C44H69N5O10	C12216	Biosynthesis of secondary metabolites(ko01110)	--	--	--	--	HMDB0254968	--	Organic compounds	Organic acids and derivatives	Peptidomimetics	Depsipeptides
pos_477	Stearamide	C18H37NO	C13846	--	LMFA08010003	Fatty Acyls [FA]	Fatty amides [FA08]	Primary amides [FA0801]	HMDB0034146	124-26-5	Organic compounds	Organic acids and derivatives	Carboximidic acids and derivatives	Carboximidic acids
pos_4787	2-Hexaprenyl-6-methoxyphenol	C37H56O2	C05802	--	LMPR02010042	Prenol Lipids [PR]	Quinones and hydroquinones [PR02]	Ubiquinones [PR0201]	HMDB0006817	--	Organic compounds	Lipids and lipid-like molecules	Prenol lipids	Polyprenylphenols
pos_480	1,10-Decanediol	C10H22O2	--	--	--	--	--	--	--	--	--	--	--	--
pos_481	Achilleol B	C30H50O	C20187	Sesquiterpenoid and triterpenoid biosynthesis(ko00909)	--	--	--	--	--	--	--	--	--	--
pos_4826	3'-Hydroxyechinenone	C40H54O2	C15965	Carotenoid biosynthesis(ko00906)	LMPR01070098	Prenol Lipids [PR]	Isoprenoids [PR01]	C40 isoprenoids (tetraterpenes) [PR0107]	--	--	--	--	--	--
pos_484	Myristoleic acid	C14H26O2	C08322	--	LMFA01030051	Fatty Acyls [FA]	Fatty Acids and Conjugates [FA01]	Unsaturated fatty acids [FA0103]	HMDB0002000	544-64-9	Organic compounds	Lipids and lipid-like molecules	Fatty Acyls	Fatty acids and conjugates
pos_485	Nostoxanthin	C40H56O4	C16284	Carotenoid biosynthesis(ko00906)	LMPR01070104	Prenol Lipids [PR]	Isoprenoids [PR01]	C40 isoprenoids (tetraterpenes) [PR0107]	--	--	--	--	--	--
pos_488	Salinomycin	C42H70O11	C15690	--	--	--	--	--	HMDB0257465	--	Organic compounds	Lipids and lipid-like molecules	Prenol lipids	Terpene glycosides
pos_4887	Erythromycin	C37H67NO13	C01912	Metabolic pathways(ko01100);;Biosynthesis of secondary metabolites(ko01110)	LMPK04000006	Polyketides [PK]	Macrolides and lactone polyketides [PK04]	--	HMDB0014344	114-07-8	Organic compounds	Organic oxygen compounds	Organooxygen compounds	Carbohydrates and carbohydrate conjugates
pos_489	5,7,24(28)-Ergostatrienol	C28H44O	C15780	Steroid biosynthesis(ko00100);;Metabolic pathways(ko01100);;Biosynthesis of secondary metabolites(ko01110)	--	--	--	--	HMDB0060404	--	Organic compounds	Nucleosides, nucleotides, and analogues	5'-deoxyribonucleosides	--
pos_493	9(S)-HETE	C20H32O3	C14779	Arachidonic acid metabolism(ko00590)	--	--	--	--	--	--	--	--	--	--
pos_4962	Linatine	C10H17N3O5	C05939	D-Amino acid metabolism(ko00470)	--	--	--	--	HMDB0038516	10139-06-7	Organic compounds	Organic acids and derivatives	Carboxylic acids and derivatives	Amino acids, peptides, and analogues
pos_498	9,10-DHOME; (12Z)-9,10-Dihydroxyoctadec-12-enoic acid	C18H34O4	--	--	--	--	--	--	--	--	--	--	--	--
pos_500	PS(O-16:0/13:0)	C35H70NO9P	--	--	LMGP03020002	Glycerophospholipids [GP]	Glycerophosphoserines [GP03]	1-alkyl,2-acylglycerophosphoserines [GP0302]	--	--	--	--	--	--
pos_502	Aphidicolin	C20H34O4	C06088	Diterpenoid biosynthesis(ko00904);;Biosynthesis of secondary metabolites(ko01110)	--	--	--	--	HMDB0248510	--	--	--	--	--
pos_507	Oleanolic acid-3-O-glucoside	C36H58O8	--	--	--	--	--	--	--	--	--	--	--	--
pos_509	Pregnenolone	C21H32O2	C01953	Metabolic pathways(ko01100)	LMST02030088	Sterol Lipids [ST]	Steroids [ST02]	C21 steroids (gluco/mineralocorticoids, progestogins) and derivatives [ST0203]	HMDB0000253	145-13-1	Organic compounds	Lipids and lipid-like molecules	Steroids and steroid derivatives	Pregnane steroids
pos_510	all-trans-Nonaprenyl diphosphate	C45H76O7P2	C04145	Ubiquinone and other terpenoid-quinone biosynthesis(ko00130);;Terpenoid backbone biosynthesis(ko00900);;Metabolic pathways(ko01100);;Biosynthesis of secondary metabolites(ko01110);;Biosynthesis of cofactors(ko01240)	LMPR03030007	Prenol Lipids [PR]	Polyprenols [PR03]	Bactoprenol diphosphates [PR0303]	HMDB0304263	--	Organic compounds	Lipids and lipid-like molecules	Prenol lipids	Polyprenols
pos_5102	N-Lauryldiethanolamine	C16H35NO2	--	--	--	--	--	--	--	--	--	--	--	--
pos_514	Ethisterone	C21H28O2	C14487	--	--	--	--	--	HMDB0060580	--	Organic compounds	Lipids and lipid-like molecules	Steroids and steroid derivatives	Androstane steroids
pos_5141	Ziyuglycoside II	C35H56O8	--	--	--	--	--	--	--	--	--	--	--	--
pos_518	6-Deoxyerythronolide B	C21H38O6	C03240	Metabolic pathways(ko01100);;Biosynthesis of secondary metabolites(ko01110)	LMPK04000002	Polyketides [PK]	Macrolides and lactone polyketides [PK04]	--	--	--	--	--	--	--
pos_522	3beta-Hydroxy-4beta,14alpha-dimethyl-9beta,19-cyclo-5alpha-ergost-24(24(1))-en-4alpha-carboxylate	C31H50O3	C22116	Steroid biosynthesis(ko00100);;Metabolic pathways(ko01100);;Biosynthesis of secondary metabolites(ko01110)	--	--	--	--	--	--	--	--	--	--
pos_527	12,13-DHOME	C18H34O4	C14829	Linoleic acid metabolism(ko00591)	--	--	--	--	HMDB0004705	7293-40-5	Organic compounds	Lipids and lipid-like molecules	Fatty Acyls	Fatty acids and conjugates
pos_5282	Syrosingopine	C35H42N2O11	--	--	--	--	--	--	HMDB0258655	--	Organic compounds	Alkaloids and derivatives	Yohimbine alkaloids	--
pos_533	octadecanoic acid pyrrolidide	C22H43NO	--	--	--	--	--	--	--	--	--	--	--	--
pos_5348	OPC4-CoA	C35H56N7O18P3S	C16335	alpha-Linolenic acid metabolism(ko00592);;Metabolic pathways(ko01100);;Biosynthesis of secondary metabolites(ko01110)	--	--	--	--	HMDB0011113	--	Organic compounds	Lipids and lipid-like molecules	Fatty Acyls	Fatty acyl thioesters
pos_5354	3,6-Dihydroxyflavone	C15H10O4	--	--	--	--	--	--	--	--	--	--	--	--
pos_5355	Benzyl p-coumarate	C16H14O3	--	--	--	--	--	--	--	--	--	--	--	--
pos_5365	1'-Hydroxy-gamma-carotene	C40H58O	C15859	Carotenoid biosynthesis(ko00906);;Biosynthesis of secondary metabolites(ko01110)	--	--	--	--	HMDB0304005	--	Organic compounds	Lipids and lipid-like molecules	Prenol lipids	Tetraterpenoids
pos_5456	1-Tetradecanol	C14H30O	--	--	LMFA05000041	Fatty Acyls [FA]	Fatty alcohols [FA05]	--	HMDB0011638	112-72-1	Organic compounds	Lipids and lipid-like molecules	Fatty Acyls	Fatty alcohols
pos_5457	Phytosphingosine	C18H39NO3	C12144	Sphingolipid metabolism(ko00600);;Metabolic pathways(ko01100)	LMSP01030001	Sphingolipids [SP]	Sphingoid bases [SP01]	4-Hydroxysphinganines (Phytosphingosines) [SP0103]	HMDB0004610	554-62-1	Organic compounds	Organic nitrogen compounds	Organonitrogen compounds	Amines
pos_5515	Ricinoleic acid methyl ester	C19H36O3	--	--	--	--	--	--	--	--	--	--	--	--
pos_554	Teprenone	C23H38O	C13297	--	--	--	--	--	HMDB0031846	3796-70-1	Organic compounds	Lipids and lipid-like molecules	Prenol lipids	Monoterpenoids
pos_557	LysoPC 161	C24H48NO7P	--	--	--	--	--	--	--	--	--	--	--	--
pos_5591	R-hexanoyl CoA	C27H46N7O17P3S	--	--	--	--	--	--	HMDB0062480	--	Organic compounds	Lipids and lipid-like molecules	Fatty Acyls	Fatty acyl thioesters
pos_560	Sapindoside A	C42H68O12	--	--	--	--	--	--	--	--	--	--	--	--
pos_5651	kalanchoside C	C30H42O9	--	--	--	--	--	--	--	--	--	--	--	--
pos_5652	Avermectin B1a aglycone	C34H48O8	C11979	Metabolic pathways(ko01100);;Biosynthesis of secondary metabolites(ko01110)	--	--	--	--	--	--	--	--	--	--
pos_573	Violaxanthin	C40H56O4	C08614	Carotenoid biosynthesis(ko00906);;Metabolic pathways(ko01100);;Biosynthesis of secondary metabolites(ko01110)	LMPR01070282	Prenol Lipids [PR]	Isoprenoids [PR01]	C40 isoprenoids (tetraterpenes) [PR0107]	HMDB0003101	126-29-4	Organic compounds	Lipids and lipid-like molecules	Prenol lipids	Tetraterpenoids
pos_5749	2-Hydroxypalmitic acid	C16H32O3	--	--	--	--	--	--	HMDB0031057	16452-52-1	Organic compounds	Lipids and lipid-like molecules	Fatty Acyls	Fatty acids and conjugates
pos_575	Glycodeoxycholic acid	C26H43NO5	C05464	--	LMST05030006	Sterol Lipids [ST]	Steroid conjugates [ST05]	Glycine conjugates [ST0503]	HMDB0000631	360-65-6	Organic compounds	Lipids and lipid-like molecules	Steroids and steroid derivatives	Bile acids, alcohols and derivatives
pos_577	Cepharanthine	C37H38N2O6	C09391	--	--	--	--	--	HMDB0249813	--	Organic compounds	Lignans, neolignans and related compounds	--	--
pos_5787	4'-Hydroxy-2,4-dimethoxychalcone	C17H16O4	--	--	--	--	--	--	--	--	--	--	--	--
pos_5795	Rhein	C15H8O6	C10401	--	LMPK13040015	Polyketides [PK]	Aromatic polyketides [PK13]	Anthracenes and phenanthrenes [PK1304]	HMDB0032876	478-43-3	Organic compounds	Benzenoids	Anthracenes	Anthracenecarboxylic acids and derivatives
pos_581	Papaveroxine	C22H25NO7	C20299	Isoquinoline alkaloid biosynthesis(ko00950);;Metabolic pathways(ko01100);;Biosynthesis of secondary metabolites(ko01110)	--	--	--	--	--	--	--	--	--	--
pos_584	Geniposide	C17H24O10	C09781	--	--	--	--	--	HMDB0252679	--	Organic compounds	Lipids and lipid-like molecules	Prenol lipids	Terpene glycosides
pos_586	(13S,14R)-1,13-Dihydroxy-N-methylcanadine	C21H24NO6+	C21587	Isoquinoline alkaloid biosynthesis(ko00950);;Metabolic pathways(ko01100);;Biosynthesis of secondary metabolites(ko01110)	--	--	--	--	--	--	--	--	--	--
pos_5860	Danazol	C22H27NO2	C06938	--	--	--	--	--	HMDB0002835	17230-88-5	Organic compounds	Lipids and lipid-like molecules	Steroids and steroid derivatives	Estrane steroids
pos_587	Nobiletin	C21H22O8	C10112	--	LMPK12111468	Polyketides [PK]	Flavonoids [PK12]	Flavones and Flavonols [PK1211]	HMDB0029540	478-01-3	Organic compounds	Phenylpropanoids and polyketides	Flavonoids	O-methylated flavonoids
pos_590	Fludrocortisone acetate	C23H31FO6	C08186	--	LMST02030122	Sterol Lipids [ST]	Steroids [ST02]	C21 steroids (gluco/mineralocorticoids, progestogins) and derivatives [ST0203]	HMDB0252329	--	Organic compounds	Lipids and lipid-like molecules	Steroids and steroid derivatives	Pregnane steroids
pos_593	Gln Glu Asp Lys	C20H34N6O10	--	--	--	--	--	--	--	--	--	--	--	--
pos_595	Alpha-CEHC	C16H22O4	--	--	--	--	--	--	HMDB0001518	4072-32-6	Organic compounds	Organoheterocyclic compounds	Benzopyrans	1-benzopyrans
pos_6012	Saikosaponin A	C42H68O13	C08975	--	--	--	--	--	HMDB0242746	--	Organic compounds	Lipids and lipid-like molecules	Prenol lipids	Terpene glycosides
pos_6030	(S)-3-Hydroxyoctanoyl-CoA	C29H50N7O18P3S	C05266	Fatty acid elongation(ko00062);;Fatty acid degradation(ko00071);;Metabolic pathways(ko01100);;Fatty acid metabolism(ko01212)	LMFA07050160	Fatty Acyls [FA]	Fatty esters [FA07]	Fatty acyl CoAs [FA0705]	HMDB0003940	79171-48-5	Organic compounds	Lipids and lipid-like molecules	Fatty Acyls	Fatty acyl thioesters
pos_604	Moxifloxacin	C21H24FN3O4	C07663	ABC transporters(ko02010)	--	--	--	--	HMDB0014363	354812-41-2	Organic compounds	Organoheterocyclic compounds	Quinolines and derivatives	Quinoline carboxylic acids
pos_606	Aspartame	C14H18N2O5	C11045	--	--	--	--	--	HMDB0001894	22839-47-0	Organic compounds	Organic acids and derivatives	Carboxylic acids and derivatives	Amino acids, peptides, and analogues
pos_607	Avermectin A1b aglycone	C34H48O8	C11964	Metabolic pathways(ko01100);;Biosynthesis of secondary metabolites(ko01110)	--	--	--	--	--	--	--	--	--	--
pos_6082	Amoenin	C15H22O6	--	--	--	--	--	--	--	--	--	--	--	--
pos_6099	Pseudaminic acid	C13H22N2O8	C20082	Amino sugar and nucleotide sugar metabolism(ko00520);;Metabolic pathways(ko01100);;Biosynthesis of nucleotide sugars(ko01250)	--	--	--	--	--	--	--	--	--	--
pos_6105	Prostaglandin A2	C20H30O4	C05953	Arachidonic acid metabolism(ko00590);;Metabolic pathways(ko01100)	LMFA03010035	Fatty Acyls [FA]	Eicosanoids [FA03]	Prostaglandins [FA0301]	HMDB0002752	13345-50-1	Organic compounds	Lipids and lipid-like molecules	Fatty Acyls	Eicosanoids
pos_6108	triptonoterpenol	C21H30O4	--	--	--	--	--	--	--	--	--	--	--	--
pos_611	1-Palmitoyl-2-oleoyl-phosphatidylglycerol	C40H77O10P	--	--	--	--	--	--	--	--	--	--	--	--
pos_6122	(3S,2'S)-4-Ketomyxol 2'-alpha-L-fucoside	C46H64O8	C15942	Carotenoid biosynthesis(ko00906);;Biosynthesis of secondary metabolites(ko01110)	--	--	--	--	--	--	--	--	--	--
pos_614	1-Octadecanol	C18H38O	--	--	LMFA05000085	Fatty Acyls [FA]	Fatty alcohols [FA05]	--	HMDB0002350	112-92-5	Organic compounds	Lipids and lipid-like molecules	Fatty Acyls	Fatty alcohols
pos_617	2,3-Dihydroxyurs-12-en-28-oic acid methyl ester (Corosolic acid methyl ester)	C31H50O4	--	--	--	--	--	--	--	--	--	--	--	--
pos_6173	Tetracosanoyl-CoA	C45H82N7O17P3S	C16529	Biosynthesis of unsaturated fatty acids(ko01040);;Fatty acid metabolism(ko01212)	LMFA07050372	Fatty Acyls [FA]	Fatty esters [FA07]	Fatty acyl CoAs [FA0705]	HMDB0006526	--	Organic compounds	Lipids and lipid-like molecules	Fatty Acyls	Fatty acyl thioesters
pos_6183	Chloroxanthin	C40H60O	C15892	Carotenoid biosynthesis(ko00906);;Metabolic pathways(ko01100);;Biosynthesis of secondary metabolites(ko01110)	LMPR01070113	Prenol Lipids [PR]	Isoprenoids [PR01]	C40 isoprenoids (tetraterpenes) [PR0107]	--	--	--	--	--	--
pos_620	Norarjunolic acid	C29H44O5	--	--	--	--	--	--	--	--	--	--	--	--
pos_6216	Estradiol	C18H24O2	C00951	Metabolic pathways(ko01100)	--	--	--	--	HMDB0000151	50-28-2	Organic compounds	Lipids and lipid-like molecules	Steroids and steroid derivatives	Estrane steroids
pos_623	(2'S)-Deoxymyxol 2'-alpha-L-fucoside	C46H66O6	C15940	Carotenoid biosynthesis(ko00906);;Biosynthesis of secondary metabolites(ko01110)	LMPR01070535	Prenol Lipids [PR]	Isoprenoids [PR01]	C40 isoprenoids (tetraterpenes) [PR0107]	--	--	--	--	--	--
pos_6230	Astaxanthin	C40H52O4	C08580	Carotenoid biosynthesis(ko00906);;Biosynthesis of secondary metabolites(ko01110)	LMPR01070263	Prenol Lipids [PR]	Isoprenoids [PR01]	C40 isoprenoids (tetraterpenes) [PR0107]	HMDB0002204	472-61-7	Organic compounds	Lipids and lipid-like molecules	Prenol lipids	Tetraterpenoids
pos_625	DL-Leucine	C6H13NO2	--	--	--	--	--	--	--	--	--	--	--	--
pos_6259	Lobeline	C22H27NO2	C07475	Tropane, piperidine and pyridine alkaloid biosynthesis(ko00960);;Biosynthesis of secondary metabolites(ko01110)	--	--	--	--	HMDB0039531	91-53-2	Organic compounds	Organoheterocyclic compounds	Quinolines and derivatives	Quinolones and derivatives
pos_6265	9,10-Dihydroxy-12,13-epoxyoctadecanoic acid	C18H34O5	C14837	Linoleic acid metabolism(ko00591)	--	--	--	--	--	--	--	--	--	--
pos_6273	Homotrypanothione	C28H51N9O10S2	C16567	Glutathione metabolism(ko00480)	--	--	--	--	--	--	--	--	--	--
pos_6274	2,3-Dinor-TXB2	C18H30O6	--	--	LMFA03030003	Fatty Acyls [FA]	Eicosanoids [FA03]	Thromboxanes [FA0303]	HMDB0002904	63250-09-9	Organic compounds	Lipids and lipid-like molecules	Fatty Acyls	Eicosanoids
pos_628	Caloxanthin	C40H56O3	C16282	Carotenoid biosynthesis(ko00906)	LMPR01070134	Prenol Lipids [PR]	Isoprenoids [PR01]	C40 isoprenoids (tetraterpenes) [PR0107]	--	--	--	--	--	--
pos_6280	gamma-Tomatine	C39H65NO12	--	--	--	--	--	--	HMDB0034484	81037-16-3	Organic compounds	Lipids and lipid-like molecules	Steroids and steroid derivatives	Steroidal glycosides
pos_6286	Dephospho-CoA	C21H35N7O13P2S	C00882	Pantothenate and CoA biosynthesis(ko00770);;Metabolic pathways(ko01100);;Biosynthesis of cofactors(ko01240)	LMFA07050315	Fatty Acyls [FA]	Fatty esters [FA07]	Fatty acyl CoAs [FA0705]	HMDB0001373	3633-59-8	Organic compounds	Nucleosides, nucleotides, and analogues	Purine nucleotides	Purine ribonucleotides
pos_6287	cis-Moschamine	C20H20N2O4	--	--	--	--	--	--	--	--	--	--	--	--
pos_629	DG(18:3(6Z,9Z,12Z)/18:3(9Z,12Z,15Z)/0:0)	C39H64O5	--	--	--	--	--	--	HMDB0007279	--	Organic compounds	Lipids and lipid-like molecules	Fatty Acyls	Lineolic acids and derivatives
pos_6301	2-Methylbutyl glucosinolate	C12H23NO9S2	C17257	--	--	--	--	--	--	--	--	--	--	--
pos_6303	16-Keto-saikosaponin A	C42H66O13	--	--	--	--	--	--	--	--	--	--	--	--
pos_633	1,2-dioleoyl-sn-glycero-3-phosphatidylcholine	C44H84NO8P	--	--	--	--	--	--	--	--	--	--	--	--
pos_6330	Icariside B1	C19H30O8	--	--	--	--	--	--	--	--	--	--	--	--
pos_6341	4-Isopropenyl-2-oxy-cyclohexanecarboxyl-CoA	C31H48N7O18P3S	C11935	Limonene and pinene degradation(ko00903)	--	--	--	--	--	--	--	--	--	--
pos_6384	2-Methyl-1-hydroxypropyl-ThPP	C16H27N4O8P2S+	C15976	Valine, leucine and isoleucine degradation(ko00280)	--	--	--	--	HMDB0006866	--	Organic compounds	Organoheterocyclic compounds	Diazines	Pyrimidines and pyrimidine derivatives
pos_6386	Heptadecatrienal	C17H28O	C16343	alpha-Linolenic acid metabolism(ko00592)	--	--	--	--	HMDB0041333	56797-44-5	Organic compounds	Lipids and lipid-like molecules	Fatty Acyls	Fatty aldehydes
pos_64	Thiourocanic acid	C6H6N2O2S	C05571	Histidine metabolism(ko00340);;Metabolic pathways(ko01100)	--	--	--	--	--	--	--	--	--	--
pos_640	13,14-dihydro-15-keto-PGF2alpha	C20H34O5	--	--	LMFA03010027	Fatty Acyls [FA]	Eicosanoids [FA03]	Prostaglandins [FA0301]	HMDB0004685	27376-76-7	Organic compounds	Lipids and lipid-like molecules	Fatty Acyls	Eicosanoids
pos_6408	D-Urobilinogen	C33H42N4O6	C05791	Porphyrin metabolism(ko00860);;Metabolic pathways(ko01100);;Biosynthesis of secondary metabolites(ko01110)	--	--	--	--	HMDB0004158	17208-65-0	Organic compounds	Organoheterocyclic compounds	Tetrapyrroles and derivatives	Bilirubins
pos_642	C20915	C11H21N3O6	C20915	Monobactam biosynthesis(ko00261);;Biosynthesis of secondary metabolites(ko01110)	--	--	--	--	--	--	--	--	--	--
pos_6425	Premithramycin A2'	C33H38O15	C12385	Metabolic pathways(ko01100);;Biosynthesis of secondary metabolites(ko01110)	--	--	--	--	--	--	--	--	--	--
pos_6432	Nigaichigoside F1	C36H58O11	--	--	--	--	--	--	--	--	--	--	--	--
pos_6434	3'-Amino-3'-deoxy-AMP	C10H15N6O6P	C07026	Metabolic pathways(ko01100);;Biosynthesis of secondary metabolites(ko01110)	--	--	--	--	--	--	--	--	--	--
pos_6460	Ergosta-5,7,22,24(28)-tetraen-3beta-ol	C28H42O	C05440	Steroid biosynthesis(ko00100);;Metabolic pathways(ko01100);;Biosynthesis of secondary metabolites(ko01110)	LMST01031015	Sterol Lipids [ST]	Sterols [ST01]	Ergosterols and C24-methyl derivatives [ST0103]	--	--	--	--	--	--
pos_647	Ganoderic acid S	C30H44O3	--	--	--	--	--	--	HMDB0035313	--	Organic compounds	Lipids and lipid-like molecules	Prenol lipids	Sesquiterpenoids
pos_6491	Rhizocticin C	C17H33N6O7P	C17960	Phosphonate and phosphinate metabolism(ko00440)	--	--	--	--	--	--	--	--	--	--
pos_6506	Escin IB	C55H86O24	--	--	--	--	--	--	--	--	--	--	--	--
pos_6518	LysoPE 20:4(2n isomer)	C25H44NO7P	--	--	--	--	--	--	--	--	--	--	--	--
pos_6519	9-Methoxycanthin-6-one	C15H10N2O2	--	--	--	--	--	--	--	--	--	--	--	--
pos_6520	Alangiside	C25H31NO10	C09330	Isoquinoline alkaloid biosynthesis(ko00950)	--	--	--	--	--	--	--	--	--	--
pos_6521	Meliasenin E	C31H48O5	--	--	--	--	--	--	--	--	--	--	--	--
pos_6522	13-methylmyristic acid	C15H30O2	--	--	LMFA01020009	Fatty Acyls [FA]	Fatty Acids and Conjugates [FA01]	Branched fatty acids [FA0102]	HMDB0061707	--	Organic compounds	Lipids and lipid-like molecules	Fatty Acyls	Fatty acids and conjugates
pos_654	20-Hydroxyleukotriene E4	C23H37NO6S	C03577	Arachidonic acid metabolism(ko00590)	--	--	--	--	--	--	--	--	--	--
pos_655	R.g.-Keto III	C42H60O4	C16278	Carotenoid biosynthesis(ko00906)	--	--	--	--	--	--	--	--	--	--
pos_6611	Methysergide	C21H27N3O2	C07199	--	--	--	--	--	HMDB0014392	361-37-5	Organic compounds	Alkaloids and derivatives	Ergoline and derivatives	Lysergic acids and derivatives
pos_6637	N1-(5-Phospho-alpha-D-ribosyl)-5,6-dimethylbenzimidazole	C14H19N2O7P	C04778	Porphyrin metabolism(ko00860);;Metabolic pathways(ko01100);;Biosynthesis of cofactors(ko01240)	--	--	--	--	HMDB0003882	--	Organic compounds	Nucleosides, nucleotides, and analogues	Benzimidazole ribonucleosides and ribonucleotides	--
pos_6643	Trichilenone	C26H34O4	--	--	--	--	--	--	--	--	--	--	--	--
pos_6644	beta-Tocotrienol	C28H42O2	C14154	Ubiquinone and other terpenoid-quinone biosynthesis(ko00130);;Metabolic pathways(ko01100);;Biosynthesis of secondary metabolites(ko01110)	LMPR02020055	Prenol Lipids [PR]	Quinones and hydroquinones [PR02]	Vitamin E [PR0202]	HMDB0304597	--	Organic compounds	Lipids and lipid-like molecules	Prenol lipids	Quinone and hydroquinone lipids
pos_665	Imbricatolic acid	C20H34O3	--	--	--	--	--	--	--	--	--	--	--	--
pos_6651	Propionyladenylate	C13H18N5O8P	C05983	Propanoate metabolism(ko00640)	--	--	--	--	HMDB0006806	--	Organic compounds	Nucleosides, nucleotides, and analogues	Purine nucleotides	Purine ribonucleotides
pos_6657	4,4'-Diaponeurosporene	C30H42	C16145	Carotenoid biosynthesis(ko00906);;Biosynthesis of secondary metabolites(ko01110)	LMPR01070132	Prenol Lipids [PR]	Isoprenoids [PR01]	C40 isoprenoids (tetraterpenes) [PR0107]	--	--	--	--	--	--
pos_6661	Roseoflavin	C18H23N5O6	C21647	Metabolic pathways(ko01100);;Biosynthesis of secondary metabolites(ko01110)	--	--	--	--	--	--	--	--	--	--
pos_6663	UDP-3-O-(3-hydroxytetradecanoyl)-D-glucosamine	C29H51N3O18P2	C06022	Metabolic pathways(ko01100)	--	--	--	--	--	--	--	--	--	--
pos_6665	Saikosaponin B4	C43H72O14	--	--	--	--	--	--	HMDB0242746	--	Organic compounds	Lipids and lipid-like molecules	Prenol lipids	Terpene glycosides
pos_6678	Roxithromycin	C41H76N2O15	C13173	--	--	--	--	--	HMDB0014916	80214-83-1	Organic compounds	Benzenoids	Benzene and substituted derivatives	--
pos_67	3-Dehydro-D-glucose 6-phosphate	C6H11O9P	C20668	Metabolic pathways(ko01100);;Biosynthesis of secondary metabolites(ko01110)	--	--	--	--	--	--	--	--	--	--
pos_6718	Kanamycin D	C18H35N3O12	C21253	Neomycin, kanamycin and gentamicin biosynthesis(ko00524);;Biosynthesis of secondary metabolites(ko01110)	--	--	--	--	--	--	--	--	--	--
pos_6719	16-Hydroxyiridal (isoiridogermanal)	C30H50O4	--	--	--	--	--	--	--	--	--	--	--	--
pos_6727	Megalomicin C2	C49H86N2O17	C11988	Biosynthesis of secondary metabolites(ko01110)	LMPK04000029	Polyketides [PK]	Macrolides and lactone polyketides [PK04]	--	--	--	--	--	--	--
pos_6743	3,4-Dihydrospheroidene	C41H62O	C15895	Carotenoid biosynthesis(ko00906);;Metabolic pathways(ko01100);;Biosynthesis of secondary metabolites(ko01110)	--	--	--	--	--	--	--	--	--	--
pos_6745	Ergotamine	C33H35N5O5	C07544	Indole alkaloid biosynthesis(ko00901);;Biosynthesis of secondary metabolites(ko01110)	--	--	--	--	HMDB0014834	113-15-5	Organic compounds	Alkaloids and derivatives	Ergoline and derivatives	Lysergic acids and derivatives
pos_6794	Phenylalanyl-Arginine	C15H23N5O3	--	--	--	--	--	--	HMDB0028989	1238-09-1	Organic compounds	Organic acids and derivatives	Carboxylic acids and derivatives	Amino acids, peptides, and analogues
pos_6798	Clarithromycin	C38H69NO13	C06912	--	LMPK04000014	Polyketides [PK]	Macrolides and lactone polyketides [PK04]	--	HMDB0015342	81103-11-9	Organic compounds	Organic oxygen compounds	Organooxygen compounds	Carbohydrates and carbohydrate conjugates
pos_6799	Urdamycin G	C37H46O14	C12414	Biosynthesis of secondary metabolites(ko01110)	--	--	--	--	--	--	--	--	--	--
pos_68	Aminoimidazole ribotide	C8H14N3O7P	C03373	Purine metabolism(ko00230);;Thiamine metabolism(ko00730);;Porphyrin metabolism(ko00860);;Metabolic pathways(ko01100);;Biosynthesis of secondary metabolites(ko01110);;Biosynthesis of cofactors(ko01240)	--	--	--	--	HMDB0001235	25635-88-5	Organic compounds	Organic oxygen compounds	Organooxygen compounds	Carbohydrates and carbohydrate conjugates
pos_6803	1-Oleoyl-Sn-Glycerol	C21H40O4	--	--	--	--	--	--	--	--	--	--	--	--
pos_681	Semialactone	C30H44O4	--	--	--	--	--	--	--	--	--	--	--	--
pos_6811	Delphinidin-3-O-rutinoside-7-O-glucoside	C33H41O21+	--	--	--	--	--	--	--	--	--	--	--	--
pos_6812	7-Deoxyloganate	C16H24O9	C11636	Monoterpenoid biosynthesis(ko00902);;Biosynthesis of secondary metabolites(ko01110)	--	--	--	--	--	--	--	--	--	--
pos_6827	4''-O-Carbamoyl ansamitocinoside P-3	C38H52ClN3O15	C20140	Biosynthesis of secondary metabolites(ko01110)	--	--	--	--	--	--	--	--	--	--
pos_6830	Tomatidinol	C27H43NO2	--	--	LMST01150005	Sterol Lipids [ST]	Sterols [ST01]	Solanidines and alkaloid derivatives [ST0115]	--	--	--	--	--	--
pos_6837	3A-Deolivosylpremithramycin B	C47H62O21	C18710	Metabolic pathways(ko01100);;Biosynthesis of secondary metabolites(ko01110)	--	--	--	--	--	--	--	--	--	--
pos_6838	Antibiotic JI-20A	C19H39N5O9	C17704	Neomycin, kanamycin and gentamicin biosynthesis(ko00524);;Biosynthesis of secondary metabolites(ko01110)	--	--	--	--	--	--	--	--	--	--
pos_6845	Rubuminatus B	C29H44O5	--	--	--	--	--	--	--	--	--	--	--	--
pos_685	Biliverdin	C33H34N4O6	C00500	Porphyrin metabolism(ko00860);;Metabolic pathways(ko01100);;Biosynthesis of secondary metabolites(ko01110)	--	--	--	--	HMDB0001008	114-25-0	Organic compounds	Organoheterocyclic compounds	Tetrapyrroles and derivatives	Bilirubins
pos_686	thesiuside	C32H44O12	--	--	--	--	--	--	--	--	--	--	--	--
pos_6862	Rhodovibrin	C41H60O2	C15878	Carotenoid biosynthesis(ko00906);;Metabolic pathways(ko01100);;Biosynthesis of secondary metabolites(ko01110)	LMPR01070136	Prenol Lipids [PR]	Isoprenoids [PR01]	C40 isoprenoids (tetraterpenes) [PR0107]	--	--	--	--	--	--
pos_687	Staurosporine	C28H26N4O3	C02079	Metabolic pathways(ko01100);;Biosynthesis of secondary metabolites(ko01110)	--	--	--	--	--	--	--	--	--	--
pos_6879	Estradiol-17beta	C18H24O2	C00951	Metabolic pathways(ko01100)	--	--	--	--	HMDB0000151	50-28-2	Organic compounds	Lipids and lipid-like molecules	Steroids and steroid derivatives	Estrane steroids
pos_6883	17a-Ethynylestradiol	C20H24O2	--	--	--	--	--	--	HMDB0001926	57-63-6	Organic compounds	Lipids and lipid-like molecules	Steroids and steroid derivatives	Estrane steroids
pos_6896	Homodihydrocapsaicin I	C19H31NO3	--	--	--	--	--	--	--	--	--	--	--	--
pos_692	Ile-His	C12H20N4O3	--	--	--	--	--	--	HMDB0028909	--	Organic compounds	Organic acids and derivatives	Carboxylic acids and derivatives	Amino acids, peptides, and analogues
pos_6923	Bis(glutathionyl)spermine disulfide	C30H54N10O10S2	C16564	Glutathione metabolism(ko00480)	--	--	--	--	--	--	--	--	--	--
pos_693	Neomycin B	C23H46N6O13	C01737	Neomycin, kanamycin and gentamicin biosynthesis(ko00524);;Biosynthesis of secondary metabolites(ko01110)	--	--	--	--	HMDB0015129	1404-04-2	Organic compounds	Organic oxygen compounds	Organooxygen compounds	Carbohydrates and carbohydrate conjugates
pos_6930	Nagilactone B	C19H24O7	--	--	--	--	--	--	--	--	--	--	--	--
pos_6931	11beta-17alpha-21-Trihydroxy-5alpha-pregnane-3,20-dione	C21H32O5	--	--	--	--	--	--	--	--	--	--	--	--
pos_6942	5-N-Acetyl-7-N-(D-alanyl)-legionaminic acid	C14H25N3O8	C22250	Metabolic pathways(ko01100);;Biosynthesis of nucleotide sugars(ko01250)	--	--	--	--	--	--	--	--	--	--
pos_695	27-O-Demethyl-25-O-desacetylrifamycin SV	C34H43NO11	C14725	Biosynthesis of secondary metabolites(ko01110)	--	--	--	--	--	--	--	--	--	--
pos_6958	Vinblastine	C46H58N4O9	C07201	Indole alkaloid biosynthesis(ko00901);;Metabolic pathways(ko01100);;Biosynthesis of secondary metabolites(ko01110)	--	--	--	--	HMDB0014710	865-21-4	Organic compounds	Organic acids and derivatives	Carboxylic acids and derivatives	Amino acids, peptides, and analogues
pos_696	Clerodendrin A	C31H42O12	C09074	--	--	--	--	--	--	--	--	--	--	--
pos_6969	6'-Oxokanamycin C	C18H34N4O11	C21252	Neomycin, kanamycin and gentamicin biosynthesis(ko00524);;Biosynthesis of secondary metabolites(ko01110)	--	--	--	--	--	--	--	--	--	--
pos_6972	(S)-3-Hydroxydodecanoyl-CoA	C33H58N7O18P3S	C05262	Fatty acid elongation(ko00062);;Fatty acid degradation(ko00071);;Metabolic pathways(ko01100);;Fatty acid metabolism(ko01212)	--	--	--	--	HMDB0003936	72059-49-5	Organic compounds	Lipids and lipid-like molecules	Fatty Acyls	Fatty acyl thioesters
pos_6973	UDP-N-acetylmuramoyl-L-alanyl-gamma-D-glutamyl-L-lysine	C34H55N7O24P2	C05892	Metabolic pathways(ko01100)	--	--	--	--	--	--	--	--	--	--
pos_6983	OPC6-CoA	C37H60N7O18P3S	C16331	alpha-Linolenic acid metabolism(ko00592);;Metabolic pathways(ko01100);;Biosynthesis of secondary metabolites(ko01110)	--	--	--	--	HMDB0011114	--	Organic compounds	Lipids and lipid-like molecules	Fatty Acyls	Fatty acyl thioesters
pos_6985	Jasminoside H	C22H36O12	--	--	--	--	--	--	--	--	--	--	--	--
pos_7027	beta-PC-M6	C27H35NO3	C20535	Biosynthesis of secondary metabolites(ko01110)	--	--	--	--	--	--	--	--	--	--
pos_7037	3-O-Mycarosylerythronolide B	C28H50O10	--	--	--	--	--	--	--	--	--	--	--	--
pos_707	2E-Eicosenoic acid	C20H38O2	--	--	--	--	--	--	--	--	--	--	--	--
pos_7078	UDP-glucose	C15H24N2O17P2	C00029	Pentose and glucuronate interconversions(ko00040);;Galactose metabolism(ko00052);;Ascorbate and aldarate metabolism(ko00053);;Starch and sucrose metabolism(ko00500);;Amino sugar and nucleotide sugar metabolism(ko00520);;Neomycin, kanamycin and gentamicin biosynthesis(ko00524);;Glycerolipid metabolism(ko00561);;Zeatin biosynthesis(ko00908);;Metabolic pathways(ko01100);;Biosynthesis of secondary me…	--	--	--	--	HMDB0000286	133-89-1	Organic compounds	Nucleosides, nucleotides, and analogues	Pyrimidine nucleotides	Pyrimidine nucleotide sugars
pos_7084	L-Urobilin	C33H46N4O6	C05793	Porphyrin metabolism(ko00860)	--	--	--	--	--	--	--	--	--	--
pos_7097	Fungichromin	C35H58O12	C13299	--	--	--	--	--	--	--	--	--	--	--
pos_7099	.alpha.-Linolenoyl ethanolamide	C20H35NO2	--	--	--	--	--	--	--	--	--	--	--	--
pos_711	Avermitilol	C15H26O	C20181	Sesquiterpenoid and triterpenoid biosynthesis(ko00909)	--	--	--	--	--	--	--	--	--	--
pos_7110	Crocin 3	C32H44O14	--	--	--	--	--	--	HMDB0039121	55750-85-1	Organic compounds	Lipids and lipid-like molecules	Prenol lipids	Diterpenoids
pos_7118	N-Feruloyltryptamine	C20H20N2O3	--	--	--	--	--	--	--	--	--	--	--	--
pos_712	LysoPC 170	C25H52NO7P	--	--	--	--	--	--	--	--	--	--	--	--
pos_716	Zeaxanthin	C40H56O2	C06098	Carotenoid biosynthesis(ko00906);;Biosynthesis of various plant secondary metabolites(ko00999);;Metabolic pathways(ko01100);;Biosynthesis of secondary metabolites(ko01110)	LMPR01070261	Prenol Lipids [PR]	Isoprenoids [PR01]	C40 isoprenoids (tetraterpenes) [PR0107]	HMDB0002789	144-68-3	Organic compounds	Lipids and lipid-like molecules	Prenol lipids	Tetraterpenoids
pos_7171	Thromboxane B2	C20H34O6	C05963	Arachidonic acid metabolism(ko00590);;Metabolic pathways(ko01100)	LMFA03030002	Fatty Acyls [FA]	Eicosanoids [FA03]	Thromboxanes [FA0303]	HMDB0003252	54397-85-2	Organic compounds	Lipids and lipid-like molecules	Fatty Acyls	Eicosanoids
pos_7176	Erythromycin E	C37H65NO14	C06634	Biosynthesis of secondary metabolites(ko01110)	LMPK04000011	Polyketides [PK]	Macrolides and lactone polyketides [PK04]	--	--	--	--	--	--	--
pos_7180	Abscisic acid D-glucopyranosyl ester	C21H30O9	--	--	--	--	--	--	--	--	--	--	--	--
pos_719	3-Hydroxyolean-12-en-24-oic acid (α-Boswellic acid)	C30H48O3	--	--	--	--	--	--	--	--	--	--	--	--
pos_7190	Megalomicin A	C44H80N2O15	C11985	Biosynthesis of secondary metabolites(ko01110)	LMPK04000026	Polyketides [PK]	Macrolides and lactone polyketides [PK04]	--	--	--	--	--	--	--
pos_7191	7alpha,12alpha-Dihydroxy-5beta-cholestan-3-one	C27H46O3	C05453	Metabolic pathways(ko01100)	LMST04030113	Sterol Lipids [ST]	Bile acids and derivatives [ST04]	C27 bile acids, alcohols, and derivatives [ST0403]	HMDB0006887	--	Organic compounds	Lipids and lipid-like molecules	Glycerolipids	Diradylglycerols
pos_7198	Urdamycin A	C43H56O17	C12413	Biosynthesis of secondary metabolites(ko01110)	--	--	--	--	--	--	--	--	--	--
pos_72	6-Aminopenicillanate	C8H12N2O3S	C02954	Penicillin and cephalosporin biosynthesis(ko00311);;Biosynthesis of secondary metabolites(ko01110)	--	--	--	--	HMDB0060618	--	Organic compounds	Organic acids and derivatives	Carboxylic acids and derivatives	Amino acids, peptides, and analogues
pos_7201	Virginiamycin S1	C43H49N7O10	C11269	--	--	--	--	--	HMDB0030520	11006-76-1	Organic compounds	Organic acids and derivatives	Peptidomimetics	Depsipeptides
pos_7218	UDP-3-O-(3-hydroxytetradecanoyl)-N-acetylglucosamine	C31H53N3O19P2	C04738	Metabolic pathways(ko01100)	--	--	--	--	--	--	--	--	--	--
pos_7235	Oxytocin	C43H66N12O12S2	C00746	--	--	--	--	--	HMDB0002865	50-56-6	Organic compounds	Organic acids and derivatives	Carboxylic acids and derivatives	Amino acids, peptides, and analogues
pos_7249	Terpendole C	C32H41NO5	C20546	Biosynthesis of secondary metabolites(ko01110)	--	--	--	--	--	--	--	--	--	--
pos_7252	Oleandrin	C32H48O9	C19987	--	LMST01120025	Sterol Lipids [ST]	Sterols [ST01]	Cardanolides and derivatives [ST0112]	--	--	--	--	--	--
pos_727	Barbiturate	C4H4N2O3	C00813	Pyrimidine metabolism(ko00240);;Metabolic pathways(ko01100)	--	--	--	--	HMDB0041833	67-52-7	Organic compounds	Organoheterocyclic compounds	Diazines	Pyrimidines and pyrimidine derivatives
pos_7272	Acetylshikonin-1	C18H18O6	--	--	--	--	--	--	--	--	--	--	--	--
pos_7273	Docosapentaenoic acid	C22H34O2	C16513	Biosynthesis of unsaturated fatty acids(ko01040)	LMFA04000049	Fatty Acyls [FA]	Docosanoids [FA04]	Other Docosanoids [FA0400]	HMDB0001976	25448-00-4	Organic compounds	Lipids and lipid-like molecules	Fatty Acyls	Fatty acids and conjugates
pos_7287	Tacrolimus	C44H69NO12	C01375	--	LMPK04000003	Polyketides [PK]	Macrolides and lactone polyketides [PK04]	--	HMDB0015002	104987-11-3	Organic compounds	Phenylpropanoids and polyketides	Macrolide lactams	--
pos_73	Choline	C5H14NO+	C00114	Glycine, serine and threonine metabolism(ko00260);;Glycerophospholipid metabolism(ko00564);;Metabolic pathways(ko01100);;ABC transporters(ko02010)	--	--	--	--	HMDB0000097	62-49-7	Organic compounds	Organic nitrogen compounds	Organonitrogen compounds	Quaternary ammonium salts
pos_7307	Tripterygiumine N	C44H45NO19	--	--	--	--	--	--	--	--	--	--	--	--
pos_7317	Urdamycin F	C43H58O18	C12411	Biosynthesis of secondary metabolites(ko01110)	--	--	--	--	--	--	--	--	--	--
pos_733	Khasianine	C39H63NO11	--	--	--	--	--	--	HMDB0029371	11034-34-7	Organic compounds	Lipids and lipid-like molecules	Steroids and steroid derivatives	Steroidal glycosides
pos_7339	Nomilin	C28H34O9	C08773	--	--	--	--	--	HMDB0035772	1063-77-0	Organic compounds	Lipids and lipid-like molecules	Prenol lipids	Triterpenoids
pos_7343	Carminomycin	C26H27NO10	C12432	Biosynthesis of secondary metabolites(ko01110)	--	--	--	--	HMDB0249683	--	Organic compounds	Benzenoids	Anthracenes	Anthracenecarboxylic acids and derivatives
pos_7344	Mithramycin	C52H76O24	C12389	Metabolic pathways(ko01100);;Biosynthesis of secondary metabolites(ko01110)	--	--	--	--	HMDB0015682	18378-89-7	Organic compounds	Organic oxygen compounds	Organooxygen compounds	Carbohydrates and carbohydrate conjugates
pos_735	Dioctyl Phthalate	C24H38O4	C03690	--	--	--	--	--	HMDB0251427	--	Organic compounds	Benzenoids	Benzene and substituted derivatives	Benzoic acids and derivatives
pos_7356	Terpendole J	C32H43NO5	C20545	Biosynthesis of secondary metabolites(ko01110)	--	--	--	--	--	--	--	--	--	--
pos_737	Met Met Ile Ile	C22H42N4O5S2	--	--	--	--	--	--	--	--	--	--	--	--
pos_7379	2-Hydroxyhexadecanoic acid	C16H32O3	--	--	--	--	--	--	HMDB0031057	16452-52-1	Organic compounds	Lipids and lipid-like molecules	Fatty Acyls	Fatty acids and conjugates
pos_7385	L-Oleandrosyl-oleandolide	C27H46O10	C11992	Metabolic pathways(ko01100);;Biosynthesis of secondary metabolites(ko01110)	LMPK04000033	Polyketides [PK]	Macrolides and lactone polyketides [PK04]	--	--	--	--	--	--	--
pos_74	5-Aminopentanoate	C5H11NO2	C00431	Lysine degradation(ko00310);;Arginine and proline metabolism(ko00330);;D-Amino acid metabolism(ko00470);;Metabolic pathways(ko01100)	--	--	--	--	HMDB0003355	660-88-8	Organic compounds	Organic acids and derivatives	Carboxylic acids and derivatives	Amino acids, peptides, and analogues
pos_741	Phosphonoacetaldehyde	C2H5O4P	C03167	Phosphonate and phosphinate metabolism(ko00440);;Metabolic pathways(ko01100);;Biosynthesis of secondary metabolites(ko01110)	--	--	--	--	HMDB0256485	--	Organic compounds	Organic acids and derivatives	Organic phosphonic acids and derivatives	Organic phosphonic acids
pos_7417	Calenduloside E	C36H56O9	--	--	LMPR0106150003	Prenol Lipids [PR]	Isoprenoids [PR01]	C30 isoprenoids (triterpenes) [PR0106]	HMDB0040851	26020-14-4	Organic compounds	Lipids and lipid-like molecules	Prenol lipids	Terpene glycosides
pos_742	Arteannuin A	C13H18O2	--	--	--	--	--	--	--	--	--	--	--	--
pos_7428	Oleandomycin	C35H61NO12	C01946	Metabolic pathways(ko01100);;Biosynthesis of secondary metabolites(ko01110);;ABC transporters(ko02010)	LMPK04000007	Polyketides [PK]	Macrolides and lactone polyketides [PK04]	--	HMDB0255932	--	Organic compounds	Organic oxygen compounds	Organooxygen compounds	Carbohydrates and carbohydrate conjugates
pos_743	1-O-Octadecyl-sn-glyceryl-3-phosphorylcholine	C26H56NO6P	--	--	--	--	--	--	HMDB0011149	74430-89-0	Organic compounds	Lipids and lipid-like molecules	Glycerophospholipids	Glycerophosphocholines
pos_7436	Kankanoside P	C16H26O8	--	--	--	--	--	--	--	--	--	--	--	--
pos_7457	Reduced riboflavin	C17H22N4O6	C01007	Riboflavin metabolism(ko00740);;Metabolic pathways(ko01100)	--	--	--	--	HMDB0001557	101652-10-2	Organic compounds	Organoheterocyclic compounds	Pteridines and derivatives	Alloxazines and isoalloxazines
pos_7468	Byzantionoside A	C19H30O7	--	--	--	--	--	--	--	--	--	--	--	--
pos_7469	Saikosaponin L	C42H68O14	--	--	--	--	--	--	HMDB0242746	--	Organic compounds	Lipids and lipid-like molecules	Prenol lipids	Terpene glycosides
pos_748	5,6-DHET	C20H34O4	C14772	Arachidonic acid metabolism(ko00590);;Metabolic pathways(ko01100)	--	--	--	--	HMDB0002343	213382-49-1	Organic compounds	Lipids and lipid-like molecules	Fatty Acyls	Eicosanoids
pos_750	Estradiol Cypionate	C26H36O3	C14640	--	--	--	--	--	HMDB0251962	--	Organic compounds	Lipids and lipid-like molecules	Steroids and steroid derivatives	Steroid esters
pos_7501	Macrocin	C45H75NO17	C00744	Metabolic pathways(ko01100);;Biosynthesis of secondary metabolites(ko01110)	--	--	--	--	HMDB0039122	55750-86-2	Organic compounds	Lipids and lipid-like molecules	Prenol lipids	Diterpenoids
pos_7510	Avermectin A1a	C49H74O14	C11984	Metabolic pathways(ko01100);;Biosynthesis of secondary metabolites(ko01110)	LMPK04000025	Polyketides [PK]	Macrolides and lactone polyketides [PK04]	--	HMDB0242563	--	Organic compounds	Phenylpropanoids and polyketides	Macrolides and analogues	--
pos_7546	Terpendole G	C28H37NO4	C20586	Biosynthesis of secondary metabolites(ko01110)	--	--	--	--	--	--	--	--	--	--
pos_755	9-cis-10'-Apo-beta-carotenal	C27H36O	C20692	Carotenoid biosynthesis(ko00906);;Biosynthesis of secondary metabolites(ko01110)	--	--	--	--	--	--	--	--	--	--
pos_7566	Meliastatin 3	C31H48O6	--	--	--	--	--	--	--	--	--	--	--	--
pos_758	1,2-Decanediol	C10H22O2	--	--	--	--	--	--	--	--	--	--	--	--
pos_7581	Cucurbitacin B	C32H46O8	C08794	Biosynthesis of various alkaloids(ko00996);;Biosynthesis of secondary metabolites(ko01110)	LMST01010104	Sterol Lipids [ST]	Sterols [ST01]	Cholesterol and derivatives [ST0101]	HMDB0034927	6199-67-3	Organic compounds	Lipids and lipid-like molecules	Steroids and steroid derivatives	Cucurbitacins
pos_7582	6'''-Deamino-6'''-oxoneomycin C	C23H43N5O14	C17589	Neomycin, kanamycin and gentamicin biosynthesis(ko00524);;Biosynthesis of secondary metabolites(ko01110)	--	--	--	--	--	--	--	--	--	--
pos_7584	6-Hydroxyrubiadin	C15H10O5	--	--	--	--	--	--	--	--	--	--	--	--
pos_7585	Pelargonidin 3-O-rutinoside	C27H31O14+	C12644	Anthocyanin biosynthesis(ko00942)	--	--	--	--	--	--	--	--	--	--
pos_7587	(6Z,9Z,12Z)-Octadecatrienoic acid	C18H30O2	C06426	Linoleic acid metabolism(ko00591);;Biosynthesis of unsaturated fatty acids(ko01040);;Metabolic pathways(ko01100)	--	--	--	--	HMDB0003073	506-26-3	Organic compounds	Lipids and lipid-like molecules	Fatty Acyls	Lineolic acids and derivatives
pos_76	D-Glutamic acid	C5H9NO4	C00217	D-Amino acid metabolism(ko00470);;Metabolic pathways(ko01100)	--	--	--	--	HMDB0003339	6893-26-1	Organic compounds	Organic acids and derivatives	Carboxylic acids and derivatives	Amino acids, peptides, and analogues
pos_7613	Rifamycin W-hemiacetal	C35H43NO11	C14722	Biosynthesis of secondary metabolites(ko01110)	--	--	--	--	--	--	--	--	--	--
pos_7614	15(S)-HPETE	C20H32O4	C05966	Arachidonic acid metabolism(ko00590);;Metabolic pathways(ko01100)	--	--	--	--	HMDB0004244	70981-96-3	Organic compounds	Lipids and lipid-like molecules	Fatty Acyls	Eicosanoids
pos_7630	Riboflavin	C17H20N4O6	C00255	Riboflavin metabolism(ko00740);;Metabolic pathways(ko01100);;Biosynthesis of secondary metabolites(ko01110);;Biosynthesis of cofactors(ko01240);;ABC transporters(ko02010)	--	--	--	--	HMDB0000244	83-88-5	Organic compounds	Organoheterocyclic compounds	Pteridines and derivatives	Alloxazines and isoalloxazines
pos_764	2-Hexaprenyl-3-methyl-6-methoxy-1,4-benzoquinone	C38H56O3	C05804	--	--	--	--	--	HMDB0006819	--	Organic compounds	Lipids and lipid-like molecules	Prenol lipids	Quinone and hydroquinone lipids
pos_7650	10-Deacetyl-2-debenzoylbaccatin III	C22H32O9	C11899	Diterpenoid biosynthesis(ko00904);;Metabolic pathways(ko01100);;Biosynthesis of secondary metabolites(ko01110)	--	--	--	--	--	--	--	--	--	--
pos_7651	(22R,23R)-22,23-Dihydroxycampesterol	C28H48O3	C16252	Brassinosteroid biosynthesis(ko00905)	--	--	--	--	HMDB0303955	--	Organic compounds	Lipids and lipid-like molecules	Steroids and steroid derivatives	Bile acids, alcohols and derivatives
pos_7660	Ganoderiol F	C30H46O3	--	--	--	--	--	--	HMDB0038707	114567-47-4	Organic compounds	Lipids and lipid-like molecules	Prenol lipids	Monoterpenoids
pos_7674	3-Oxo-OPC6-CoA	C37H58N7O19P3S	C16334	alpha-Linolenic acid metabolism(ko00592);;Metabolic pathways(ko01100);;Biosynthesis of secondary metabolites(ko01110)	--	--	--	--	HMDB0060376	--	Organic compounds	Lipids and lipid-like molecules	Fatty Acyls	Fatty acyl thioesters
pos_7676	(5Z,8Z,11Z,14Z,17Z)-Icosapentaenoyl-CoA	C41H64N7O17P3S	C16165	Biosynthesis of unsaturated fatty acids(ko01040);;Fatty acid metabolism(ko01212)	LMFA07050122	Fatty Acyls [FA]	Fatty esters [FA07]	Fatty acyl CoAs [FA0705]	HMDB0060311	--	Organic compounds	Lipids and lipid-like molecules	Fatty Acyls	Fatty acyl thioesters
pos_7689	Linderane	C15H16O4	C09495	--	--	--	--	--	--	--	--	--	--	--
pos_7693	dTDP-3,4-dioxo-2,6-dideoxy-D-glucose	C16H22N2O14P2	C06620	Polyketide sugar unit biosynthesis(ko00523);;Metabolic pathways(ko01100);;Biosynthesis of secondary metabolites(ko01110);;Biosynthesis of nucleotide sugars(ko01250)	--	--	--	--	--	--	--	--	--	--
pos_7696	Estriol	C18H24O3	C05141	Metabolic pathways(ko01100)	LMST02010003	Sterol Lipids [ST]	Steroids [ST02]	C18 steroids (estrogens) and derivatives [ST0201]	HMDB0000153	50-27-1	Organic compounds	Lipids and lipid-like molecules	Steroids and steroid derivatives	Estrane steroids
pos_77	NMDA	C5H9NO4	C12269	--	--	--	--	--	HMDB0002393	6384-92-5	Organic compounds	Organic acids and derivatives	Carboxylic acids and derivatives	Amino acids, peptides, and analogues
pos_770	1-(9Z-Octadecenoyl)-2-(9-oxo-nonanoyl)-sn-glycero-3-phosphocholine	C35H66NO9P	--	--	LMGP20010029	Glycerophospholipids [GP]	Oxidized glycerophospholipids [GP20]	Oxidized glycerophosphocholines [GP2001]	--	--	--	--	--	--
pos_7712	UDP-2,3-dideoxy-2-acetamido-3-acetamidino-alpha-D-mannuronic acid	C19H29N5O17P2	C22246	Metabolic pathways(ko01100);;Biosynthesis of nucleotide sugars(ko01250)	--	--	--	--	--	--	--	--	--	--
pos_773	2-Pentadecanone	C15H30O	--	--	--	--	--	--	HMDB0031081	2345-28-0	Organic compounds	Organic oxygen compounds	Organooxygen compounds	Carbonyl compounds
pos_7737	Cannabidiolic acid(CBDA)	C22H30O4	--	--	--	--	--	--	--	--	--	--	--	--
pos_774	4-Hydroxysphinganine	C18H39NO3	--	--	LMSP01030001	Sphingolipids [SP]	Sphingoid bases [SP01]	4-Hydroxysphinganines (Phytosphingosines) [SP0103]	HMDB0304183	--	Organic compounds	Organic nitrogen compounds	Organonitrogen compounds	Amines
pos_7759	Isorhamnetin-3-O-rutinoside-4'-O-glucoside	C34H42O21	--	--	--	--	--	--	--	--	--	--	--	--
pos_7764	Vitamin D3	C27H44O	C05443	Steroid biosynthesis(ko00100);;Metabolic pathways(ko01100);;Biosynthesis of secondary metabolites(ko01110)	LMST03020001	Sterol Lipids [ST]	Secosteroids [ST03]	Vitamin D3 and derivatives [ST0302]	HMDB0000876	67-97-0	Organic compounds	Lipids and lipid-like molecules	Steroids and steroid derivatives	Vitamin D and derivatives
pos_7777	Megalomicin B	C46H82N2O16	C11986	Biosynthesis of secondary metabolites(ko01110)	LMPK04000027	Polyketides [PK]	Macrolides and lactone polyketides [PK04]	--	--	--	--	--	--	--
pos_7778	3alpha,7alpha,12alpha-Trihydroxy-5beta-cholestanoate	C27H46O5	C04722	Metabolic pathways(ko01100)	LMST04030001	Sterol Lipids [ST]	Bile acids and derivatives [ST04]	C27 bile acids, alcohols, and derivatives [ST0403]	HMDB0000601	547-98-8	Organic compounds	Lipids and lipid-like molecules	Steroids and steroid derivatives	Bile acids, alcohols and derivatives
pos_7795	N-Demethyl-desepoxymaytansinol	C27H35ClN2O7	C20136	Biosynthesis of secondary metabolites(ko01110)	--	--	--	--	--	--	--	--	--	--
pos_781	Erucamide	C22H43NO	--	--	LMFA08010028	Fatty Acyls [FA]	Fatty amides [FA08]	Primary amides [FA0801]	HMDB0244507	--	Organic compounds	Lipids and lipid-like molecules	Fatty Acyls	Fatty amides
pos_7843	5-Oxoavermectin ''1b'' aglycone	C33H44O8	C11962	Metabolic pathways(ko01100);;Biosynthesis of secondary metabolites(ko01110)	--	--	--	--	--	--	--	--	--	--
pos_7845	6,8a-Seco-6,8a-deoxy-5-oxoavermectin ''1b'' aglycone	C33H46O7	C11961	Metabolic pathways(ko01100);;Biosynthesis of secondary metabolites(ko01110)	--	--	--	--	--	--	--	--	--	--
pos_7849	Androstenedione	C19H26O2	C00280	Metabolic pathways(ko01100)	LMST02020007	Sterol Lipids [ST]	Steroids [ST02]	C19 steroids (androgens) and derivatives [ST0202]	HMDB0000053	1963-05-08	Organic compounds	Lipids and lipid-like molecules	Steroids and steroid derivatives	Androstane steroids
pos_7855	Avermectin A1a aglycone	C35H50O8	C11980	Metabolic pathways(ko01100);;Biosynthesis of secondary metabolites(ko01110)	--	--	--	--	--	--	--	--	--	--
pos_7887	Urushiol IV	C21H30O2	--	--	--	--	--	--	--	--	--	--	--	--
pos_7908	Euonymoside A	C35H54O14	--	--	--	--	--	--	--	--	--	--	--	--
pos_7922	Aclacinomycin S	C36H45NO13	C18635	Biosynthesis of secondary metabolites(ko01110)	--	--	--	--	HMDB0247947	--	Organic compounds	Phenylpropanoids and polyketides	Anthracyclines	--
pos_7954	5,10-Methenyltetrahydromethanopterin	C31H44N6O16P+	C04330	Metabolic pathways(ko01100);;Carbon metabolism(ko01200)	--	--	--	--	--	--	--	--	--	--
pos_7976	Salbostatin 6'-phosphate	C13H24NO11P	C21211	Biosynthesis of secondary metabolites(ko01110)	--	--	--	--	--	--	--	--	--	--
pos_7999	Terpendole I	C27H35NO5	C20543	Biosynthesis of secondary metabolites(ko01110)	--	--	--	--	--	--	--	--	--	--
pos_8000	3''-Oxoribostamycin	C17H32N4O10	C21176	Neomycin, kanamycin and gentamicin biosynthesis(ko00524);;Biosynthesis of secondary metabolites(ko01110)	--	--	--	--	--	--	--	--	--	--
pos_8002	5-Ribosylparomamine	C17H33N3O11	C18002	Neomycin, kanamycin and gentamicin biosynthesis(ko00524);;Biosynthesis of secondary metabolites(ko01110)	--	--	--	--	--	--	--	--	--	--
pos_8009	Ribostamycin	C17H34N4O10	C01759	Neomycin, kanamycin and gentamicin biosynthesis(ko00524);;Biosynthesis of secondary metabolites(ko01110)	--	--	--	--	HMDB0257216	--	Organic compounds	Organic oxygen compounds	Organooxygen compounds	Carbohydrates and carbohydrate conjugates
pos_8015	6''-O-Acetyldaidzin	C23H22O10	--	--	LMPK12050015	Polyketides [PK]	Flavonoids [PK12]	Isoflavonoids [PK1205]	HMDB0030689	71385-83-6	Organic compounds	Phenylpropanoids and polyketides	Isoflavonoids	Isoflavonoid O-glycosides
pos_8016	Zeaxanthin diglucoside	C52H76O12	C15969	Carotenoid biosynthesis(ko00906);;Biosynthesis of secondary metabolites(ko01110)	LMPR01070099	Prenol Lipids [PR]	Isoprenoids [PR01]	C40 isoprenoids (tetraterpenes) [PR0107]	--	--	--	--	--	--
pos_8021	Peonidin-3-(p-coumaroyl)-rutinoside-5-glucoside	C43H49O22+	C16293	Anthocyanin biosynthesis(ko00942)	--	--	--	--	--	--	--	--	--	--
pos_8022	Glutathionylaminopropylcadaverine	C18H36N6O5S	C16566	Glutathione metabolism(ko00480)	--	--	--	--	--	--	--	--	--	--
pos_8036	2,3-Dihydroxyoleana-11,13(18)-dien-28-oic acid (Camaldulenic acid)	C30H46O4	--	--	--	--	--	--	--	--	--	--	--	--
pos_8044	Xylostasin	C17H34N4O10	C17584	Neomycin, kanamycin and gentamicin biosynthesis(ko00524);;Biosynthesis of secondary metabolites(ko01110)	--	--	--	--	--	--	--	--	--	--
pos_8049	Soyasaponin VI	C54H84O21	--	--	--	--	--	--	HMDB0038721	143519-54-4	Organic compounds	Lipids and lipid-like molecules	Prenol lipids	Terpene glycosides
pos_8055	3-O-alpha-Mycarosylerythronolide B	C28H50O10	C06630	Metabolic pathways(ko01100);;Biosynthesis of secondary metabolites(ko01110)	--	--	--	--	--	--	--	--	--	--
pos_8064	Lycoperoside A	C52H85NO23	--	--	--	--	--	--	HMDB0034485	176181-33-2	Organic compounds	Lipids and lipid-like molecules	Steroids and steroid derivatives	Steroidal glycosides
pos_8085	Methyl linolenate	C19H32O2	--	--	--	--	--	--	HMDB0254600	--	Organic compounds	Lipids and lipid-like molecules	Fatty Acyls	Lineolic acids and derivatives
pos_8089	3-Hydroxy-palmitic acid methyl ester	C17H34O3	C11849	--	--	--	--	--	--	--	--	--	--	--
pos_8098	8S-HETrE; 8S-Hydroxy-9E,11Z,14Z-Eicosatrienoic Acid	C20H34O3	--	--	--	--	--	--	--	--	--	--	--	--
pos_81	N-Methylethanolamine phosphate	C3H10NO4P	C01210	Glycerophospholipid metabolism(ko00564)	--	--	--	--	HMDB0304429	--	Organic compounds	Organic acids and derivatives	Organic phosphoric acids and derivatives	Phosphate esters
pos_812	PS(18:0/22:6(4Z,7Z,10Z,13Z,16Z,19Z))	C46H78NO10P	--	--	LMGP03010040	Glycerophospholipids [GP]	Glycerophosphoserines [GP03]	Diacylglycerophosphoserines [GP0301]	HMDB0010167	--	Organic compounds	Lipids and lipid-like molecules	Glycerophospholipids	Glycerophosphoserines
pos_815	2-Hydroxy-1,4-benzoquinone	C6H4O3	C07103	Metabolic pathways(ko01100)	--	--	--	--	--	--	--	--	--	--
pos_8159	Maslinic Acid	C30H48O4	--	--	LMPR0106180014	Prenol Lipids [PR]	Isoprenoids [PR01]	C30 isoprenoids (triterpenes) [PR0106]	HMDB0002392	4373-41-5	Organic compounds	Lipids and lipid-like molecules	Prenol lipids	Triterpenoids
pos_816	Barbituric acid;Malonylurea;2,4,6-Pyrimidinetrione	C4H4N2O3	--	--	--	--	--	--	--	--	--	--	--	--
pos_8171	6,8a-Seco-6,8a-deoxy-5-oxoavermectin ''1a'' aglycone	C34H48O7	C11977	Metabolic pathways(ko01100);;Biosynthesis of secondary metabolites(ko01110)	--	--	--	--	--	--	--	--	--	--
pos_8182	20-Oxo-5-O-beta-mycaminosyltylactone	C31H51NO9	C20760	Metabolic pathways(ko01100);;Biosynthesis of secondary metabolites(ko01110)	--	--	--	--	--	--	--	--	--	--
pos_8183	Cathasterone	C28H48O3	C15790	Brassinosteroid biosynthesis(ko00905);;Metabolic pathways(ko01100);;Biosynthesis of secondary metabolites(ko01110)	LMST01030132	Sterol Lipids [ST]	Sterols [ST01]	Ergosterols and C24-methyl derivatives [ST0103]	HMDB0304285	--	Organic compounds	Lipids and lipid-like molecules	Steroids and steroid derivatives	Bile acids, alcohols and derivatives
pos_82	L-Fuconate	C6H12O6	C01720	Fructose and mannose metabolism(ko00051);;Metabolic pathways(ko01100)	--	--	--	--	--	--	--	--	--	--
pos_8202	6'''-Deamino-6'''-hydroxyneomycin C	C23H45N5O14	C17588	Neomycin, kanamycin and gentamicin biosynthesis(ko00524);;Biosynthesis of secondary metabolites(ko01110)	--	--	--	--	--	--	--	--	--	--
pos_8206	Lividomycin B	C23H45N5O13	C18003	Neomycin, kanamycin and gentamicin biosynthesis(ko00524);;Biosynthesis of secondary metabolites(ko01110)	--	--	--	--	--	--	--	--	--	--
pos_8221	alpha-Hydroxylinoleic acid	C18H32O3	--	--	--	--	--	--	--	--	--	--	--	--
pos_8229	4-Oxoretinol	C20H28O2	C16683	--	LMPR01090060	Prenol Lipids [PR]	Isoprenoids [PR01]	Retinoids [PR0109]	HMDB0012329	62702-55-0	Organic compounds	Lipids and lipid-like molecules	Prenol lipids	Retinoids
pos_8250	Capsianoside I	C32H52O14	--	--	--	--	--	--	HMDB0002318	121924-04-7	Organic compounds	Lipids and lipid-like molecules	Fatty Acyls	Fatty acyl glycosides
pos_8275	34a-Deoxy-rifamycin W	C35H45NO10	C14721	Biosynthesis of secondary metabolites(ko01110)	--	--	--	--	--	--	--	--	--	--
pos_829	12-Oxo-2,3-dinor-10,15-phytodienoic acid	C16H24O3	--	--	--	--	--	--	HMDB0032090	197247-23-7	Organic compounds	Lipids and lipid-like molecules	Fatty Acyls	Eicosanoids
pos_8293	3-Hydroxy-5,9,17-trioxo-4,5:9,10-disecoandrosta-1(10),2-dien-4-oate	C19H24O6	C04844	Metabolic pathways(ko01100)	LMST02020063	Sterol Lipids [ST]	Steroids [ST02]	C19 steroids (androgens) and derivatives [ST0202]	--	--	--	--	--	--
pos_83	4-Nonylphenol	C15H24O	C14550	--	LMPK15010001	Polyketides [PK]	Phenolic lipids [PK15]	Alkyl phenols and derivatives [PK1501]	HMDB0038982	104-40-5	Organic compounds	Benzenoids	Phenols	1-hydroxy-2-unsubstituted benzenoids
pos_8306	Prostaglandin E1	C20H34O5	C04741	--	LMFA03010134	Fatty Acyls [FA]	Eicosanoids [FA03]	Prostaglandins [FA0301]	HMDB0001442	745-65-3	Organic compounds	Lipids and lipid-like molecules	Fatty Acyls	Eicosanoids
pos_831	Thiosulfate	HO3S2-	C00320	Sulfur metabolism(ko00920);;Metabolic pathways(ko01100);;ABC transporters(ko02010)	--	--	--	--	HMDB0000257	14383-50-7	Inorganic compounds	Homogeneous non-metal compounds	Non-metal oxoanionic compounds	Non-metal thiosulfates
pos_833	Cycloserine	C3H6N2O2	C08057	Metabolic pathways(ko01100);;Biosynthesis of secondary metabolites(ko01110)	LMPK14000007	Polyketides [PK]	Non-ribosomal peptide/polyketide hybrids [PK14]	--	HMDB0014405	68-41-7	Organic compounds	Organoheterocyclic compounds	Azolines	Isoxazolines
pos_835	Cinnamic acid	C9H8O2	C10438	--	--	--	--	--	HMDB0000567	102-94-3	Organic compounds	Phenylpropanoids and polyketides	Cinnamic acids and derivatives	Cinnamic acids
pos_836	L-Anticapsin	C9H13NO4	C20941	Metabolic pathways(ko01100);;Biosynthesis of secondary metabolites(ko01110)	--	--	--	--	--	--	--	--	--	--
pos_837	cis-3,4-Leucopelargonidin	C15H14O6	C03648	Flavonoid biosynthesis(ko00941);;Metabolic pathways(ko01100);;Biosynthesis of secondary metabolites(ko01110)	--	--	--	--	--	--	--	--	--	--
pos_8373	Hydrogenobyrinate	C45H60N4O14	C06399	Porphyrin metabolism(ko00860);;Metabolic pathways(ko01100);;Biosynthesis of cofactors(ko01240)	--	--	--	--	--	--	--	--	--	--
pos_838	Dihydroclavaminic acid	C8H12N2O4	C06659	Metabolic pathways(ko01100);;Biosynthesis of secondary metabolites(ko01110)	--	--	--	--	--	--	--	--	--	--
pos_8396	2'-Deoxy-5-hydroxymethylcytidine-5'-diphosphate	C10H17N3O11P2	C11038	Pyrimidine metabolism(ko00240)	--	--	--	--	--	--	--	--	--	--
pos_84	Betaine	C5H11NO2	C00719	Glycine, serine and threonine metabolism(ko00260);;Metabolic pathways(ko01100);;ABC transporters(ko02010)	--	--	--	--	HMDB0000043	6915-17-9	Organic compounds	Organic acids and derivatives	Carboxylic acids and derivatives	Amino acids, peptides, and analogues
pos_840	2-Furanmethanol	C5H6O2	C20441	--	--	--	--	--	HMDB0013742	98-00-0	Organic compounds	Organoheterocyclic compounds	Heteroaromatic compounds	--
pos_8415	Saikosaponin BK1	C48H78O17	C08976	--	--	--	--	--	--	--	--	--	--	--
pos_842	N1-Acetyl-tabtoxinine-beta-lactam	C9H14N2O5	C20921	Monobactam biosynthesis(ko00261);;Biosynthesis of secondary metabolites(ko01110)	--	--	--	--	--	--	--	--	--	--
pos_8433	Hydroxyspirilloxanthin	C41H58O2	C15879	Carotenoid biosynthesis(ko00906);;Metabolic pathways(ko01100);;Biosynthesis of secondary metabolites(ko01110)	LMPR01070137	Prenol Lipids [PR]	Isoprenoids [PR01]	C40 isoprenoids (tetraterpenes) [PR0107]	--	--	--	--	--	--
pos_8440	Proansamycin X	C35H47NO10	C12176	Biosynthesis of secondary metabolites(ko01110)	LMPK05000006	Polyketides [PK]	Ansamycins and related polyketides [PK05]	--	--	--	--	--	--	--
pos_845	5,10-Methenyltetrahydrofolate	C20H22N7O6+	C00445	One carbon pool by folate(ko00670);;Metabolic pathways(ko01100);;Carbon metabolism(ko01200);;Biosynthesis of cofactors(ko01240)	--	--	--	--	HMDB0001354	7444-29-3	Organic compounds	Organoheterocyclic compounds	Pteridines and derivatives	Pterins and derivatives
pos_8455	Farnesylcysteine	C18H31NO2S	C19691	Terpenoid backbone biosynthesis(ko00900);;Biosynthesis of secondary metabolites(ko01110)	--	--	--	--	HMDB0011627	68000-92-0	Organic compounds	Lipids and lipid-like molecules	Prenol lipids	Sesquiterpenoids
pos_846	1,4-Dimethoxybenzene	C8H10O2	--	--	--	--	--	--	HMDB0029671	150-78-7	Organic compounds	Benzenoids	Benzene and substituted derivatives	Methoxybenzenes
pos_8461	2'-Deamino-2'-hydroxy-6'-dehydroparomamine	C12H22N2O8	C20351	Neomycin, kanamycin and gentamicin biosynthesis(ko00524);;Biosynthesis of secondary metabolites(ko01110)	--	--	--	--	--	--	--	--	--	--
pos_8462	Erythromycin C	C36H65NO13	C06616	Metabolic pathways(ko01100);;Biosynthesis of secondary metabolites(ko01110)	LMPK04000009	Polyketides [PK]	Macrolides and lactone polyketides [PK04]	--	HMDB0251935	--	Organic compounds	Organic oxygen compounds	Organooxygen compounds	Carbohydrates and carbohydrate conjugates
pos_847	Indoline	C8H9N	--	--	--	--	--	--	HMDB0253472	--	Organic compounds	Organoheterocyclic compounds	Indoles and derivatives	Indolines
pos_8475	Senecionine N-oxide	C18H25NO6	C15612	Tropane, piperidine and pyridine alkaloid biosynthesis(ko00960);;Biosynthesis of secondary metabolites(ko01110)	--	--	--	--	HMDB0258230	--	Organic compounds	Alkaloids and derivatives	--	--
pos_8484	Avermectin B1a monosaccharide	C41H60O11	C11981	Metabolic pathways(ko01100);;Biosynthesis of secondary metabolites(ko01110)	--	--	--	--	--	--	--	--	--	--
pos_849	trans-Cinnamate	C9H8O2	C00423	Ubiquinone and other terpenoid-quinone biosynthesis(ko00130);;Phenylalanine metabolism(ko00360);;Phenylpropanoid biosynthesis(ko00940);;Biosynthesis of various alkaloids(ko00996);;Biosynthesis of various plant secondary metabolites(ko00999);;Metabolic pathways(ko01100);;Biosynthesis of secondary metabolites(ko01110)	--	--	--	--	HMDB0000930	140-10-3	Organic compounds	Phenylpropanoids and polyketides	Cinnamic acids and derivatives	Cinnamic acids
pos_8495	3b-Hydroxy-5-cholenoic acid	C24H38O3	--	--	--	--	--	--	HMDB0000308	5255-17-4	Organic compounds	Lipids and lipid-like molecules	Steroids and steroid derivatives	Bile acids, alcohols and derivatives
pos_851	N-[3-(4-Hydroxyphenyl)acryloyl]-L-tyrosine	C18H17NO5	--	--	--	--	--	--	--	--	--	--	--	--
pos_852	cis-1,2-Dihydronaphthalene-1,2-diol	C10H10O2	C04314	Metabolic pathways(ko01100)	--	--	--	--	--	--	--	--	--	--
pos_853	Hydroxyatrazine	C8H15N5O	C06552	Metabolic pathways(ko01100)	--	--	--	--	HMDB0062766	2163-68-0	Organic compounds	Organoheterocyclic compounds	Triazines	1,3,5-triazines
pos_8536	Saikosaponin R	C48H78O19	--	--	--	--	--	--	--	--	--	--	--	--
pos_854	Luteolin 7-O-beta-D-glucoside	C21H20O11	C03951	Flavone and flavonol biosynthesis(ko00944)	LMPK12113403	Polyketides [PK]	Flavonoids [PK12]	Flavones and Flavonols [PK1211]	HMDB0035588	5373-11-05	Organic compounds	Phenylpropanoids and polyketides	Flavonoids	Flavonoid glycosides
pos_855	(S)-Scoulerine	C19H21NO4	C02106	Isoquinoline alkaloid biosynthesis(ko00950);;Metabolic pathways(ko01100);;Biosynthesis of secondary metabolites(ko01110)	--	--	--	--	HMDB0304001	--	Organic compounds	Alkaloids and derivatives	Protoberberine alkaloids and derivatives	--
pos_8555	Indoleglycerol phosphate	C11H14NO6P	C03506	Phenylalanine, tyrosine and tryptophan biosynthesis(ko00400);;Benzoxazinoid biosynthesis(ko00402);;Biosynthesis of various plant secondary metabolites(ko00999);;Metabolic pathways(ko01100);;Biosynthesis of secondary metabolites(ko01110);;Biosynthesis of amino acids(ko01230)	--	--	--	--	HMDB0303952	--	Organic compounds	Organoheterocyclic compounds	Indoles and derivatives	Indoles
pos_856	L-Dihydroanticapsin	C9H15NO4	C20940	Metabolic pathways(ko01100);;Biosynthesis of secondary metabolites(ko01110)	--	--	--	--	--	--	--	--	--	--
pos_8564	GDP-L-fucose	C16H25N5O15P2	C00325	Fructose and mannose metabolism(ko00051);;Amino sugar and nucleotide sugar metabolism(ko00520);;Metabolic pathways(ko01100);;Biosynthesis of nucleotide sugars(ko01250)	--	--	--	--	HMDB0001095	15839-70-0	Organic compounds	Nucleosides, nucleotides, and analogues	Purine nucleotides	Purine nucleotide sugars
pos_857	Isoleucyl-Threonine	C10H20N2O4	--	--	--	--	--	--	HMDB0028917	--	Organic compounds	Organic acids and derivatives	Carboxylic acids and derivatives	Amino acids, peptides, and analogues
pos_8572	12-Hydroxyoctadecanoic acid	C18H36O3	--	--	--	--	--	--	HMDB0061706	106-14-9	Organic compounds	Lipids and lipid-like molecules	Fatty Acyls	Fatty acids and conjugates
pos_8575	Neamine	C12H26N4O6	C01441	Neomycin, kanamycin and gentamicin biosynthesis(ko00524);;Biosynthesis of secondary metabolites(ko01110)	--	--	--	--	HMDB0255495	--	Organic compounds	Organic oxygen compounds	Organooxygen compounds	Carbohydrates and carbohydrate conjugates
pos_8584	Monacolin J acid	C19H30O5	C20854	Metabolic pathways(ko01100);;Biosynthesis of secondary metabolites(ko01110)	--	--	--	--	--	--	--	--	--	--
pos_86	Deoxyrhapontin	C21H24O8	--	--	--	--	--	--	--	--	--	--	--	--
pos_860	Methyl jasmonate	C13H20O3	C11512	alpha-Linolenic acid metabolism(ko00592);;Biosynthesis of secondary metabolites(ko01110)	LMFA02020010	Fatty Acyls [FA]	Octadecanoids [FA02]	Jasmonic acids [FA0202]	HMDB0036583	1211-29-6	Organic compounds	Lipids and lipid-like molecules	Fatty Acyls	Lineolic acids and derivatives
pos_8601	Erythromycin B	C37H67NO12	C06653	Metabolic pathways(ko01100);;Biosynthesis of secondary metabolites(ko01110)	LMPK04000012	Polyketides [PK]	Macrolides and lactone polyketides [PK04]	--	--	--	--	--	--	--
pos_861	norbutorphanol	C16H21NO2	--	--	--	--	--	--	HMDB0041954	3792-68-5	Organic compounds	Benzenoids	Phenol esters	--
pos_8615	Phlorizin	C21H24O10	C01604	Flavonoid biosynthesis(ko00941);;Biosynthesis of secondary metabolites(ko01110)	--	--	--	--	HMDB0036634	60-81-1	Organic compounds	Phenylpropanoids and polyketides	Flavonoids	Flavonoid glycosides
pos_862	2-Methyl-3-hydroxy-5-formylpyridine-4-carboxylate	C8H7NO4	C06050	Vitamin B6 metabolism(ko00750)	--	--	--	--	HMDB0006954	--	Organic compounds	Organoheterocyclic compounds	Pyridines and derivatives	Pyridinecarboxylic acids and derivatives
pos_8624	Lauroyl-CoA	C33H58N7O17P3S	C01832	Fatty acid elongation(ko00062);;Fatty acid degradation(ko00071);;Metabolic pathways(ko01100);;Fatty acid metabolism(ko01212)	LMFA07050340	Fatty Acyls [FA]	Fatty esters [FA07]	Fatty acyl CoAs [FA0705]	HMDB0003571	6244-92-4	Organic compounds	Organic acids and derivatives	Hydroxy acids and derivatives	Beta hydroxy acids and derivatives
pos_8630	L-Urobilinogen	C33H48N4O6	C05789	Porphyrin metabolism(ko00860)	--	--	--	--	HMDB0004157	17095-63-5	Organic compounds	Organoheterocyclic compounds	Tetrapyrroles and derivatives	Bilirubins
pos_8645	all-trans-4-Oxoretinoic acid	C20H26O3	C16678	Metabolic pathways(ko01100)	LMPR01090026	Prenol Lipids [PR]	Isoprenoids [PR01]	Retinoids [PR0109]	HMDB0006280	64907-22-8	Organic compounds	Lipids and lipid-like molecules	Prenol lipids	Retinoids
pos_8647	Rifamycin W	C35H45NO11	C12247	Biosynthesis of secondary metabolites(ko01110)	LMPK05000008	Polyketides [PK]	Ansamycins and related polyketides [PK05]	--	--	--	--	--	--	--
pos_8649	9,10-Dihydroxystearate	C18H36O4	C19622	Cutin, suberine and wax biosynthesis(ko00073)	--	--	--	--	HMDB0302281	--	Organic compounds	Lipids and lipid-like molecules	Fatty Acyls	Fatty acids and conjugates
pos_865	Phenethylamine glucuronide	C14H19NO6	--	--	--	--	--	--	HMDB0010323	--	Organic compounds	Organic oxygen compounds	Organooxygen compounds	Carbohydrates and carbohydrate conjugates
pos_866	Atropine	C17H23NO3	C01479	Tropane, piperidine and pyridine alkaloid biosynthesis(ko00960);;Biosynthesis of secondary metabolites(ko01110)	--	--	--	--	HMDB0003573	51-34-3	Organic compounds	Organic acids and derivatives	Hydroxy acids and derivatives	Beta hydroxy acids and derivatives
pos_8668	N-Methyl-cyclo(L-Trp-L-Phe)	C21H21N3O2	C22143	Metabolic pathways(ko01100);;Biosynthesis of secondary metabolites(ko01110)	--	--	--	--	--	--	--	--	--	--
pos_867	Myricanone	C21H24O5	--	--	--	--	--	--	HMDB0030798	32492-74-3	Organic compounds	Phenylpropanoids and polyketides	Flavonoids	Flavones
pos_8675	Triptolide	C20H24O6	C09204	--	--	--	--	--	HMDB0259270	--	Organic compounds	Organoheterocyclic compounds	Oxepanes	--
pos_868	Lovastatin acid	C24H38O6	C21130	Metabolic pathways(ko01100);;Biosynthesis of secondary metabolites(ko01110)	--	--	--	--	HMDB0254177	--	Organic compounds	Organic acids and derivatives	Hydroxy acids and derivatives	Medium-chain hydroxy acids and derivatives
pos_8682	Blumenol C glucoside	C19H32O7	--	--	--	--	--	--	HMDB0040668	62512-23-6	Organic compounds	Lipids and lipid-like molecules	Fatty Acyls	Fatty acyl glycosides
pos_869	Ecgonine	C9H15NO3	C10858	Tropane, piperidine and pyridine alkaloid biosynthesis(ko00960)	--	--	--	--	HMDB0006548	481-37-8	Organic compounds	Alkaloids and derivatives	Tropane alkaloids	--
pos_870	Xanthoxin	C15H22O3	C13453	Carotenoid biosynthesis(ko00906);;Metabolic pathways(ko01100);;Biosynthesis of secondary metabolites(ko01110)	--	--	--	--	HMDB0014693	298-81-7	Organic compounds	Phenylpropanoids and polyketides	Coumarins and derivatives	Furanocoumarins
pos_871	2-thiouridine	C9H12N2O5S	--	--	--	--	--	--	--	--	--	--	--	--
pos_8714	10beta,14beta-Dihydroxytaxa-4(20),11-dien-5alpha-yl acetate	C22H34O4	C20151	Diterpenoid biosynthesis(ko00904);;Biosynthesis of secondary metabolites(ko01110)	--	--	--	--	--	--	--	--	--	--
pos_8727	Plastoquinol-1	C13H18O2	C02185	Photosynthesis(ko00195);;Metabolic pathways(ko01100)	LMPR02010037	Prenol Lipids [PR]	Quinones and hydroquinones [PR02]	Ubiquinones [PR0201]	--	--	--	--	--	--
pos_873	Prolyl-Histidine	C11H16N4O3	--	--	--	--	--	--	HMDB0029019	--	Organic compounds	Organic acids and derivatives	Carboxylic acids and derivatives	Amino acids, peptides, and analogues
pos_8734	4-Oxo-9Z,11Z,13E,15E-Octadecatetraenoic Acid	C18H26O3	--	--	LMFA02000270	Fatty Acyls [FA]	Octadecanoids [FA02]	Other Octadecanoids [FA0200]	--	--	--	--	--	--
pos_8739	Hydroquinine	C20H26N2O2	--	--	--	--	--	--	HMDB0242615	--	Organic compounds	Alkaloids and derivatives	Cinchona alkaloids	--
pos_874	Gomisin N	C23H28O6	--	--	--	--	--	--	HMDB0257360	--	Organic compounds	Phenylpropanoids and polyketides	Tannins	Hydrolyzable tannins
pos_8740	Kanosamine	C6H13NO5	C12212	Metabolic pathways(ko01100);;Biosynthesis of secondary metabolites(ko01110)	--	--	--	--	--	--	--	--	--	--
pos_8747	2,2'-Diketospirilloxanthin	C42H56O4	C15885	Carotenoid biosynthesis(ko00906);;Metabolic pathways(ko01100);;Biosynthesis of secondary metabolites(ko01110)	LMPR01070154	Prenol Lipids [PR]	Isoprenoids [PR01]	C40 isoprenoids (tetraterpenes) [PR0107]	--	--	--	--	--	--
pos_875	6-Benzylaminopurine	C12H11N5	C11263	--	--	--	--	--	HMDB0039238	1214-39-7	Organic compounds	Organoheterocyclic compounds	Imidazopyrimidines	Purines and purine derivatives
pos_8750	Prostaglandin J2	C20H30O4	C05957	Arachidonic acid metabolism(ko00590);;Metabolic pathways(ko01100)	LMFA03010019	Fatty Acyls [FA]	Eicosanoids [FA03]	Prostaglandins [FA0301]	HMDB0002710	60203-57-8	Organic compounds	Lipids and lipid-like molecules	Fatty Acyls	Eicosanoids
pos_876	Pantothenate	C9H17NO5	C00864	beta-Alanine metabolism(ko00410);;Pantothenate and CoA biosynthesis(ko00770);;Metabolic pathways(ko01100);;Biosynthesis of secondary metabolites(ko01110);;Biosynthesis of cofactors(ko01240)	--	--	--	--	HMDB0000210	79-83-4	Organic compounds	Organic oxygen compounds	Organooxygen compounds	Alcohols and polyols
pos_8762	5-O-beta-D-Mycaminosyltylonolide	C31H51NO10	C12002	Metabolic pathways(ko01100);;Biosynthesis of secondary metabolites(ko01110)	--	--	--	--	--	--	--	--	--	--
pos_877	Tetrahydropentoxyline	C17H22N2O7	--	--	--	--	--	--	--	--	--	--	--	--
pos_8773	Gibberellin A34-catabolite	C19H22O6	C11869	Diterpenoid biosynthesis(ko00904)	LMPR0104170026	Prenol Lipids [PR]	Isoprenoids [PR01]	C20 isoprenoids (diterpenes) [PR0104]	HMDB0304361	--	Organic compounds	Lipids and lipid-like molecules	Prenol lipids	Diterpenoids
pos_878	Ile Asp	C10H18N2O5	--	--	--	--	--	--	--	--	--	--	--	--
pos_8781	Lariciresinol	C20H24O6	C10646	Biosynthesis of various plant secondary metabolites(ko00999);;Metabolic pathways(ko01100);;Biosynthesis of secondary metabolites(ko01110)	--	--	--	--	HMDB0253982	--	Organic compounds	Lignans, neolignans and related compounds	Furanoid lignans	Tetrahydrofuran lignans
pos_8786	Licoagrochalcone C	C21H22O5	--	--	LMPK12120426	Polyketides [PK]	Flavonoids [PK12]	Chalcones and dihydrochalcones [PK1212]	HMDB0035428	--	Organic compounds	Phenylpropanoids and polyketides	Linear 1,3-diarylpropanoids	Chalcones and dihydrochalcones
pos_879	Vindoline	C25H32N2O6	C01626	Indole alkaloid biosynthesis(ko00901);;Metabolic pathways(ko01100);;Biosynthesis of secondary metabolites(ko01110)	--	--	--	--	HMDB0259814	--	Organic compounds	Alkaloids and derivatives	Plumeran-type alkaloids	--
pos_8792	Rifamycin S	C37H45NO12	C14540	Biosynthesis of secondary metabolites(ko01110)	--	--	--	--	--	--	--	--	--	--
pos_8793	Gibberellin A8	C19H24O7	C03579	Diterpenoid biosynthesis(ko00904)	LMPR0104170005	Prenol Lipids [PR]	Isoprenoids [PR01]	C20 isoprenoids (diterpenes) [PR0104]	HMDB0303450	--	Organic compounds	Lipids and lipid-like molecules	Prenol lipids	Diterpenoids
pos_8796	Ampelopsisionoside	C19H32O8	--	--	--	--	--	--	--	--	--	--	--	--
pos_8797	N-p-Coumaroyl-N'-feruloylputrescine	C23H26N2O5	--	--	--	--	--	--	--	--	--	--	--	--
pos_8798	CMP-pseudaminic acid	C22H34N5O15P	C20083	Amino sugar and nucleotide sugar metabolism(ko00520);;Metabolic pathways(ko01100);;Biosynthesis of nucleotide sugars(ko01250)	--	--	--	--	--	--	--	--	--	--
pos_8799	Demethyl-desacetyl-rifamycin S	C34H41NO11	C14724	Biosynthesis of secondary metabolites(ko01110)	--	--	--	--	--	--	--	--	--	--
pos_88	L-Proline	C5H9NO2	C00148	Arginine and proline metabolism(ko00330);;Carbapenem biosynthesis(ko00332);;D-Amino acid metabolism(ko00470);;Aminoacyl-tRNA biosynthesis(ko00970);;Metabolic pathways(ko01100);;Biosynthesis of secondary metabolites(ko01110);;Biosynthesis of amino acids(ko01230);;ABC transporters(ko02010)	--	--	--	--	HMDB0000162	147-85-3	Organic compounds	Organic acids and derivatives	Carboxylic acids and derivatives	Amino acids, peptides, and analogues
pos_880	Clavulanic acid	C8H9NO5	C06662	Metabolic pathways(ko01100);;Biosynthesis of secondary metabolites(ko01110)	--	--	--	--	HMDB0014904	58001-44-8	Organic compounds	Organic acids and derivatives	Carboxylic acids and derivatives	Amino acids, peptides, and analogues
pos_8806	gamma-L-Glutamyl-butirosin B	C26H48N6O15	C18005	Neomycin, kanamycin and gentamicin biosynthesis(ko00524);;Biosynthesis of secondary metabolites(ko01110)	--	--	--	--	--	--	--	--	--	--
pos_882	5-Amino-5-deoxy-3-dehydroshikimate	C7H9NO4	C12108	Biosynthesis of secondary metabolites(ko01110)	--	--	--	--	--	--	--	--	--	--
pos_8826	O-beta-D-Glucosylzeatin	C16H23N5O6	C03423	Zeatin biosynthesis(ko00908);;Biosynthesis of secondary metabolites(ko01110)	--	--	--	--	HMDB0302640	--	Organic compounds	Lipids and lipid-like molecules	Fatty Acyls	Fatty acyl glycosides
pos_8833	Hydrocortisone 17-butyrate	C25H36O6	--	--	--	--	--	--	HMDB0253243	--	Organic compounds	Lipids and lipid-like molecules	Steroids and steroid derivatives	Hydroxysteroids
pos_8834	Gentiolactone	C10H12O5	--	--	--	--	--	--	--	--	--	--	--	--
pos_8839	N-Oleoylethanolamine	C20H39NO2	--	--	--	--	--	--	HMDB0002088	111-58-0	Organic compounds	Organic nitrogen compounds	Organonitrogen compounds	Amines
pos_8842	triptobenzene C	C20H26O4	--	--	--	--	--	--	--	--	--	--	--	--
pos_886	N-Acetyl-N6,O-didemethylpuromycin-5'-phosphate	C22H28N7O9P	C07029	Metabolic pathways(ko01100);;Biosynthesis of secondary metabolites(ko01110)	--	--	--	--	--	--	--	--	--	--
pos_8866	Dambonitol	C8H16O6	--	--	--	--	--	--	HMDB0033942	523-94-4	Organic compounds	Organic oxygen compounds	Organooxygen compounds	Alcohols and polyols
pos_887	p-Coumaroyl quinic acid	C16H18O8	C12208	Phenylpropanoid biosynthesis(ko00940);;Flavonoid biosynthesis(ko00941);;Stilbenoid, diarylheptanoid and gingerol biosynthesis(ko00945);;Biosynthesis of secondary metabolites(ko01110)	--	--	--	--	HMDB0029681	--	Organic compounds	Organic oxygen compounds	Organooxygen compounds	Alcohols and polyols
pos_8874	Oleoyl-CoA	C39H68N7O17P3S	C00510	Biosynthesis of unsaturated fatty acids(ko01040);;Fatty acid metabolism(ko01212)	LMFA07050356	Fatty Acyls [FA]	Fatty esters [FA07]	Fatty acyl CoAs [FA0705]	HMDB0001322	1716-06-9	Organic compounds	Lipids and lipid-like molecules	Fatty Acyls	Fatty acyl thioesters
pos_8876	[6]-Gingerol	C17H26O4	C10462	Stilbenoid, diarylheptanoid and gingerol biosynthesis(ko00945);;Biosynthesis of secondary metabolites(ko01110)	LMPK15020007	Polyketides [PK]	Phenolic lipids [PK15]	Alkyl catechols and derivatives [PK1502]	HMDB0005783	58253-27-3	Organic compounds	Benzenoids	Phenols	Methoxyphenols
pos_8878	11-Dehydro-thromboxane B2	C20H32O6	C05964	Arachidonic acid metabolism(ko00590);;Metabolic pathways(ko01100)	LMFA03030014	Fatty Acyls [FA]	Eicosanoids [FA03]	Thromboxanes [FA0303]	HMDB0004242	67910-12-7	Organic compounds	Lipids and lipid-like molecules	Fatty Acyls	Eicosanoids
pos_888	1D-1-Guanidino-1-deoxy-3-dehydro-scyllo-inositol	C7H13N3O5	C04673	Biosynthesis of secondary metabolites(ko01110)	--	--	--	--	--	--	--	--	--	--
pos_8880	Sphinganine	C18H39NO2	C00836	Sphingolipid metabolism(ko00600);;Metabolic pathways(ko01100)	LMSP01020001	Sphingolipids [SP]	Sphingoid bases [SP01]	Sphinganines [SP0102]	HMDB0000269	764-22-7	Organic compounds	Organic nitrogen compounds	Organonitrogen compounds	Amines
pos_8887	13(s)-hydroperoxy-(9z,11e,15z)-octadecatrienoic acid	C18H30O4	--	--	--	--	--	--	--	--	--	--	--	--
pos_8889	12-OPDA	C18H28O3	C01226	alpha-Linolenic acid metabolism(ko00592);;Metabolic pathways(ko01100);;Biosynthesis of secondary metabolites(ko01110)	--	--	--	--	HMDB0301804	85551-10-6	Organic compounds	Lipids and lipid-like molecules	Fatty Acyls	Eicosanoids
pos_889	Benzenepropanenitrile	C9H9N	--	--	--	--	--	--	HMDB0034236	645-59-0	Organic compounds	Benzenoids	Benzene and substituted derivatives	--
pos_8892	Dihydrosphingosine	C18H39NO2	C00836	Sphingolipid metabolism(ko00600);;Metabolic pathways(ko01100)	LMSP01020001	Sphingolipids [SP]	Sphingoid bases [SP01]	Sphinganines [SP0102]	HMDB0000269	764-22-7	Organic compounds	Organic nitrogen compounds	Organonitrogen compounds	Amines
pos_8895	Icosenoic acid	C20H38O2	C16526	Biosynthesis of unsaturated fatty acids(ko01040)	--	--	--	--	--	--	--	--	--	--
pos_8897	Undecanoic Acid	C11H22O2	C17715	--	LMFA01010011	Fatty Acyls [FA]	Fatty Acids and Conjugates [FA01]	Straight chain fatty acids [FA0101]	HMDB0000947	112-37-8	Organic compounds	Lipids and lipid-like molecules	Fatty Acyls	Fatty acids and conjugates
pos_8898	gamma-Tocopherol	C28H48O2	C02483	Ubiquinone and other terpenoid-quinone biosynthesis(ko00130);;Metabolic pathways(ko01100);;Biosynthesis of secondary metabolites(ko01110);;Biosynthesis of cofactors(ko01240)	LMPR02020065	Prenol Lipids [PR]	Quinones and hydroquinones [PR02]	Vitamin E [PR0202]	HMDB0001492	54-28-4	Organic compounds	Lipids and lipid-like molecules	Prenol lipids	Quinone and hydroquinone lipids
pos_8899	Betulafolienetriol	C30H52O3	--	--	--	--	--	--	HMDB0035777	--	Organic compounds	Lipids and lipid-like molecules	Prenol lipids	Diterpenoids
pos_8902	bryophyllin A	C26H32O8	C08852	--	--	--	--	--	--	--	--	--	--	--
pos_8903	5,10-Dihydrophenazine-1-carboxylate	C13H10N2O2	C20981	Metabolic pathways(ko01100);;Biosynthesis of secondary metabolites(ko01110)	--	--	--	--	--	--	--	--	--	--
pos_891	Colchicine	C22H25NO6	C07592	Isoquinoline alkaloid biosynthesis(ko00950);;Biosynthesis of secondary metabolites(ko01110)	--	--	--	--	HMDB0015466	64-86-8	Organic compounds	Hydrocarbon derivatives	Tropones	--
pos_8917	Methyl Heptadecanoic acid	C19H38O2	--	--	--	--	--	--	--	--	--	--	--	--
pos_892	4-thiouridine	C9H12N2O5S	--	--	--	--	--	--	HMDB0246588	--	Organic compounds	Nucleosides, nucleotides, and analogues	Pyrimidine nucleosides	--
pos_8921	3-(2-Naphthyl)-L-alanine	C13H13NO2	--	--	--	--	--	--	--	--	--	--	--	--
pos_8922	10-OPDA	C18H28O3	C16325	alpha-Linolenic acid metabolism(ko00592);;Biosynthesis of secondary metabolites(ko01110)	--	--	--	--	--	--	--	--	--	--
pos_8927	Nebramycin 5'	C19H38N6O10	C18001	Neomycin, kanamycin and gentamicin biosynthesis(ko00524);;Biosynthesis of secondary metabolites(ko01110)	--	--	--	--	--	--	--	--	--	--
pos_893	Bacilysin	C12H18N2O5	C20942	Metabolic pathways(ko01100);;Biosynthesis of secondary metabolites(ko01110)	--	--	--	--	--	--	--	--	--	--
pos_8934	1-α-Linolenoyl-glycerol	C21H36O4	--	--	--	--	--	--	--	--	--	--	--	--
pos_8935	(2S)-6-Prenylnaringenin	C20H20O5	--	--	--	--	--	--	--	--	--	--	--	--
pos_8939	Medioresinol-4,4'-di-O-glucoside	C33H44O17	--	--	--	--	--	--	--	--	--	--	--	--
pos_894	Sinapine	C16H24NO5+	C00933	Phenylpropanoid biosynthesis(ko00940);;Biosynthesis of secondary metabolites(ko01110)	--	--	--	--	HMDB0029379	84123-22-8	Organic compounds	Phenylpropanoids and polyketides	Cinnamic acids and derivatives	Hydroxycinnamic acids and derivatives
pos_8945	(7Z,10Z,13Z,16Z,19Z)-Docosapentaenoic acid	C22H34O2	C16513	Biosynthesis of unsaturated fatty acids(ko01040)	--	--	--	--	--	--	--	--	--	--
pos_8947	D-erythro-Dihydrosphingosine	C18H39NO2	--	--	--	--	--	--	HMDB0000269	764-22-7	Organic compounds	Organic nitrogen compounds	Organonitrogen compounds	Amines
pos_8948	2,3-Bis-O-(geranylgeranyl)glycerol 1-phosphate	C43H73O6P	C04638	Glycerophospholipid metabolism(ko00564);;Biosynthesis of secondary metabolites(ko01110)	--	--	--	--	--	--	--	--	--	--
pos_895	(+)-Abscisic acid	C15H20O4	C06082	Carotenoid biosynthesis(ko00906);;Metabolic pathways(ko01100);;Biosynthesis of secondary metabolites(ko01110);;Plant hormone signal transduction(ko04075)	--	--	--	--	HMDB0035140	21293-29-8	Organic compounds	Lipids and lipid-like molecules	Prenol lipids	Sesquiterpenoids
pos_8950	alpha-Methylstyrene	C9H10	C14395	--	--	--	--	--	HMDB0059899	--	Organic compounds	Benzenoids	Benzene and substituted derivatives	Phenylpropenes
pos_8951	Desacetylvindoline	C23H30N2O5	C01091	Indole alkaloid biosynthesis(ko00901);;Metabolic pathways(ko01100);;Biosynthesis of secondary metabolites(ko01110)	--	--	--	--	--	--	--	--	--	--
pos_8952	Kinetin	C10H9N5O	C08272	--	--	--	--	--	HMDB0012245	525-79-1	Organic compounds	Organoheterocyclic compounds	Imidazopyrimidines	Purines and purine derivatives
pos_8954	LysoPE(16_0_0_0)	C21H44NO7P	--	--	--	--	--	--	--	--	--	--	--	--
pos_8955	N-Acetylpuromycin	C24H31N7O6	C07032	Metabolic pathways(ko01100);;Biosynthesis of secondary metabolites(ko01110)	--	--	--	--	--	--	--	--	--	--
pos_8957	Hydroxy ricinoleic acid	C18H34O4	--	--	--	--	--	--	--	--	--	--	--	--
pos_8959	Mupirocin	C26H44O9	C11758	--	--	--	--	--	HMDB0014554	12650-69-0	Organic compounds	Lipids and lipid-like molecules	Fatty Acyls	Fatty acids and conjugates
pos_8977	Deacetylcolchicine	C20H23NO5	C16712	Isoquinoline alkaloid biosynthesis(ko00950);;Biosynthesis of secondary metabolites(ko01110)	--	--	--	--	--	--	--	--	--	--
pos_8978	Pioglitazone	C19H20N2O3S	C07675	--	--	--	--	--	HMDB0015264	111025-46-8	Organic compounds	Benzenoids	Phenol ethers	--
pos_8979	9(S)-HpOTrE	C18H30O4	C16321	alpha-Linolenic acid metabolism(ko00592);;Biosynthesis of secondary metabolites(ko01110)	--	--	--	--	--	--	--	--	--	--
pos_898	1-(2,3-Dihydro-5,6-dimethyl-1H-pyrrolizin-7-yl)ethanone	C11H15NO	--	--	--	--	--	--	HMDB0040027	--	Organic compounds	Organoheterocyclic compounds	Pyrrolizines	--
pos_8981	(13Z,16Z)-Docosadienoic acid	C22H40O2	C16533	Biosynthesis of unsaturated fatty acids(ko01040)	--	--	--	--	HMDB0061714	17735-98-7	Organic compounds	Lipids and lipid-like molecules	Fatty Acyls	Fatty acids and conjugates
pos_8985	LysoPE 180	C23H48NO7P	--	--	--	--	--	--	--	--	--	--	--	--
pos_8986	Phytol	C20H40O	C01389	--	LMPR0104010002	Prenol Lipids [PR]	Isoprenoids [PR01]	C20 isoprenoids (diterpenes) [PR0104]	HMDB0002019	150-86-7	Organic compounds	Lipids and lipid-like molecules	Prenol lipids	Diterpenoids
pos_8990	trans-2-Enoyl-OPC8-CoA	C39H62N7O18P3S	C16328	alpha-Linolenic acid metabolism(ko00592);;Metabolic pathways(ko01100);;Biosynthesis of secondary metabolites(ko01110)	LMFA07050382	Fatty Acyls [FA]	Fatty esters [FA07]	Fatty acyl CoAs [FA0705]	HMDB0011122	--	Organic compounds	Lipids and lipid-like molecules	Fatty Acyls	Fatty acyl thioesters
pos_8992	L-Leucine	C6H13NO2	C00123	Valine, leucine and isoleucine degradation(ko00280);;Valine, leucine and isoleucine biosynthesis(ko00290);;Glucosinolate biosynthesis(ko00966);;Aminoacyl-tRNA biosynthesis(ko00970);;Metabolic pathways(ko01100);;Biosynthesis of secondary metabolites(ko01110);;2-Oxocarboxylic acid metabolism(ko01210);;Biosynthesis of amino acids(ko01230);;ABC transporters(ko02010)	--	--	--	--	HMDB0000687	61-90-5	Organic compounds	Organic acids and derivatives	Carboxylic acids and derivatives	Amino acids, peptides, and analogues
pos_8994	7S,8S-DiHODE; (9Z,12Z)-(7S,8S)-Dihydroxyoctadeca-9,12-dienoic acid	C18H30O4	--	--	--	--	--	--	--	--	--	--	--	--
pos_8995	LysoPC(18:3(6Z,9Z,12Z))	C26H48NO7P	--	--	--	--	--	--	HMDB0010387	--	Organic compounds	Lipids and lipid-like molecules	Glycerophospholipids	Glycerophosphocholines
pos_8996	Abietinol	C20H32O	C11882	Diterpenoid biosynthesis(ko00904);;Metabolic pathways(ko01100);;Biosynthesis of secondary metabolites(ko01110)	LMPR0104050006	Prenol Lipids [PR]	Isoprenoids [PR01]	C20 isoprenoids (diterpenes) [PR0104]	HMDB0034736	666-84-2	Organic compounds	Lipids and lipid-like molecules	Prenol lipids	Diterpenoids
pos_8998	(-)-trans-Carveol	C10H16O	C00964	Monoterpenoid biosynthesis(ko00902);;Limonene and pinene degradation(ko00903);;Biosynthesis of secondary metabolites(ko01110)	LMPR0102090005	Prenol Lipids [PR]	Isoprenoids [PR01]	C10 isoprenoids (monoterpenes) [PR0102]	HMDB0003450	2102-58-1	Organic compounds	Lipids and lipid-like molecules	Prenol lipids	Monoterpenoids
pos_9	2-Hydroxy-cis-hex-2,4-dienoate	C6H8O3	C11354	Metabolic pathways(ko01100)	LMFA01031001	Fatty Acyls [FA]	Fatty Acids and Conjugates [FA01]	Unsaturated fatty acids [FA0103]	--	--	--	--	--	--
pos_90	2-Succinyl-5-enolpyruvyl-6-hydroxy-3-cyclohexene-1-carboxylate	C14H16O9	C16519	Ubiquinone and other terpenoid-quinone biosynthesis(ko00130);;Metabolic pathways(ko01100);;Biosynthesis of secondary metabolites(ko01110);;Biosynthesis of cofactors(ko01240)	--	--	--	--	HMDB0304086	--	Organic compounds	Organic acids and derivatives	Carboxylic acids and derivatives	Tricarboxylic acids and derivatives
pos_900	7,8-Dihydroneopterin	C9H13N5O4	C04874	Folate biosynthesis(ko00790);;Metabolic pathways(ko01100);;Biosynthesis of cofactors(ko01240)	--	--	--	--	HMDB0002275	1218-98-0	Organic compounds	Organoheterocyclic compounds	Pteridines and derivatives	Pterins and derivatives
pos_9002	N,N-dimethyl-Safingol	C20H43NO2	--	--	LMSP01080056	Sphingolipids [SP]	Sphingoid bases [SP01]	Sphingoid base analogs [SP0108]	--	--	--	--	--	--
pos_9006	22-Hydroxydocosanoate	C22H44O3	C19623	Cutin, suberine and wax biosynthesis(ko00073)	--	--	--	--	HMDB0304091	--	Organic compounds	Lipids and lipid-like molecules	Fatty Acyls	Fatty acids and conjugates
pos_901	Norbelladine	C15H17NO3	C16701	Isoquinoline alkaloid biosynthesis(ko00950);;Biosynthesis of secondary metabolites(ko01110)	--	--	--	--	--	--	--	--	--	--
pos_9010	Dodecanoic acid	C12H24O2	C02679	Fatty acid biosynthesis(ko00061);;Metabolic pathways(ko01100);;Biosynthesis of secondary metabolites(ko01110)	LMFA01010012	Fatty Acyls [FA]	Fatty Acids and Conjugates [FA01]	Straight chain fatty acids [FA0101]	HMDB0000638	143-07-7	Organic compounds	Lipids and lipid-like molecules	Fatty Acyls	Fatty acids and conjugates
pos_9011	Arabidiol	C30H52O2	C19828	Sesquiterpenoid and triterpenoid biosynthesis(ko00909);;Biosynthesis of secondary metabolites(ko01110)	--	--	--	--	HMDB0304265	--	Organic compounds	Lipids and lipid-like molecules	Prenol lipids	Triterpenoids
pos_9018	Antibiotic JI-20B	C20H41N5O9	C17705	Neomycin, kanamycin and gentamicin biosynthesis(ko00524);;Biosynthesis of secondary metabolites(ko01110)	--	--	--	--	--	--	--	--	--	--
pos_9019	Butirosin A	C21H41N5O12	C17585	Neomycin, kanamycin and gentamicin biosynthesis(ko00524);;Biosynthesis of secondary metabolites(ko01110)	--	--	--	--	--	--	--	--	--	--
pos_902	dUMP	C9H13N2O8P	C00365	Pyrimidine metabolism(ko00240);;Metabolic pathways(ko01100);;Nucleotide metabolism(ko01232)	--	--	--	--	HMDB0001409	964-26-1	Organic compounds	Nucleosides, nucleotides, and analogues	Pyrimidine nucleotides	Pyrimidine deoxyribonucleotides
pos_9028	Gingerglycolipid B	C33H58O14	--	--	LMGL04010023	Glycerolipids [GL]	Glycosylmonoradylglycerols [GL04]	Glycosylmonoacylglycerols [GL0401]	HMDB0041094	88168-90-5	Organic compounds	Lipids and lipid-like molecules	Glycerolipids	Glycosylglycerols
pos_903	Cys Cys His	C12H19N5O4S2	--	--	--	--	--	--	--	--	--	--	--	--
pos_9031	Eicosanoyl-EA	C22H45NO2	--	--	LMFA08040038	Fatty Acyls [FA]	Fatty amides [FA08]	N-acyl ethanolamines (endocannabinoids) [FA0804]	HMDB0248559	--	Organic compounds	Organic nitrogen compounds	Organonitrogen compounds	Amines
pos_9034	Campesterol	C28H48O	C01789	Steroid biosynthesis(ko00100);;Brassinosteroid biosynthesis(ko00905);;Metabolic pathways(ko01100);;Biosynthesis of secondary metabolites(ko01110)	LMST01030097	Sterol Lipids [ST]	Sterols [ST01]	Ergosterols and C24-methyl derivatives [ST0103]	HMDB0002869	474-62-4	Organic compounds	Lipids and lipid-like molecules	Steroids and steroid derivatives	Ergostane steroids
pos_9035	Dehydrocostus Lactone	C15H18O2	C09387	--	--	--	--	--	HMDB0250946	--	Organic compounds	Lipids and lipid-like molecules	Prenol lipids	Terpene lactones
pos_9036	Ambolic acid	C31H50O3	--	--	--	--	--	--	HMDB0035713	13878-93-8	Organic compounds	Organic oxygen compounds	Organooxygen compounds	Carbohydrates and carbohydrate conjugates
pos_9037	13-Methyl-27-norolean-14-en-3-ol (Taraxerol)	C30H50O	--	--	--	--	--	--	--	--	--	--	--	--
pos_9040	13(S)-HOT	C18H30O3	C16316	alpha-Linolenic acid metabolism(ko00592)	--	--	--	--	--	--	--	--	--	--
pos_9043	UDP-N-acetylmuramoyl-L-alanyl-D-glutamyl-6-carboxy-L-lysyl-D-alanyl-D-alanine	C41H65N9O28P2	C04882	Lysine biosynthesis(ko00300);;Metabolic pathways(ko01100)	--	--	--	--	--	--	--	--	--	--
pos_9049	Glutathionylspermidine	C17H34N6O5S	C05730	Glutathione metabolism(ko00480);;Metabolic pathways(ko01100)	--	--	--	--	--	--	--	--	--	--
pos_905	100-2	C31H36O12	C12408	Biosynthesis of secondary metabolites(ko01110)	--	--	--	--	--	--	--	--	--	--
pos_9050	Centellasaponin B	C42H68O16	--	--	--	--	--	--	HMDB0040123	386223-75-2	Organic compounds	Lipids and lipid-like molecules	Prenol lipids	Terpene glycosides
pos_9058	Furanodienone	C15H18O2	C16960	--	--	--	--	--	HMDB0036768	24268-41-5	Organic compounds	Lipids and lipid-like molecules	Prenol lipids	Sesquiterpenoids
pos_9059	10-Oxo-11-octadecen-13-olide	C18H30O3	--	--	--	--	--	--	HMDB0029786	--	Organic compounds	Phenylpropanoids and polyketides	Macrolides and analogues	--
pos_9060	Stearidonic Acid	C18H28O2	C16300	alpha-Linolenic acid metabolism(ko00592);;Biosynthesis of secondary metabolites(ko01110)	LMFA01030357	Fatty Acyls [FA]	Fatty Acids and Conjugates [FA01]	Unsaturated fatty acids [FA0103]	HMDB0006547	20290-75-9	Organic compounds	Lipids and lipid-like molecules	Fatty Acyls	Lineolic acids and derivatives
pos_9062	9R,10S-EpOME	C18H32O3	--	--	LMFA02000283	Fatty Acyls [FA]	Octadecanoids [FA02]	Other Octadecanoids [FA0200]	--	--	--	--	--	--
pos_9063	6,10,14-octadecatrienoic acid	C18H30O2	--	--	LMFA01030142	Fatty Acyls [FA]	Fatty Acids and Conjugates [FA01]	Unsaturated fatty acids [FA0103]	--	--	--	--	--	--
pos_9064	Salbostatin	C13H23NO8	C17698	Biosynthesis of secondary metabolites(ko01110)	--	--	--	--	--	--	--	--	--	--
pos_9065	2(R)-HPOT	C18H30O4	C16341	alpha-Linolenic acid metabolism(ko00592);;Biosynthesis of secondary metabolites(ko01110)	--	--	--	--	--	--	--	--	--	--
pos_9069	Momordicin IV;Momordicine IV	C36H58O9	--	--	--	--	--	--	--	--	--	--	--	--
pos_9070	LysoPC(18:2(9Z,12Z))	C26H50NO7P	--	--	--	--	--	--	HMDB0010386	22252-07-9	Organic compounds	Lipids and lipid-like molecules	Glycerophospholipids	Glycerophosphocholines
pos_9073	C16 Sphingosine	C16H33NO2	--	--	LMSP01040008	Sphingolipids [SP]	Sphingoid bases [SP01]	Sphingoid base homologs and variants [SP0104]	HMDB0242181	--	Organic compounds	Organic nitrogen compounds	Organonitrogen compounds	Amines
pos_9074	PS(18:2(9Z,12Z)/0:0)	C24H44NO9P	--	--	LMGP03050011	Glycerophospholipids [GP]	Glycerophosphoserines [GP03]	Monoacylglycerophosphoserines [GP0305]	--	--	--	--	--	--
pos_9075	Pro Phe Tyr Phe	C32H36N4O6	--	--	--	--	--	--	--	--	--	--	--	--
pos_9079	12-Oxo-phytodienoic acid	C18H28O3	--	--	--	--	--	--	HMDB0302724	--	Organic compounds	Lipids and lipid-like molecules	Fatty Acyls	Eicosanoids
pos_9081	Tetracosanoic acid	C24H48O2	C08320	Biosynthesis of unsaturated fatty acids(ko01040)	LMFA01010024	Fatty Acyls [FA]	Fatty Acids and Conjugates [FA01]	Straight chain fatty acids [FA0101]	HMDB0002003	557-59-5	Organic compounds	Lipids and lipid-like molecules	Fatty Acyls	Fatty acids and conjugates
pos_9082	22alpha-Hydroxy-5alpha-campestan-3-one	C28H48O2	C15797	Brassinosteroid biosynthesis(ko00905);;Metabolic pathways(ko01100);;Biosynthesis of secondary metabolites(ko01110)	--	--	--	--	HMDB0012112	208586-82-7	Organic compounds	Lipids and lipid-like molecules	Steroids and steroid derivatives	Bile acids, alcohols and derivatives
pos_9086	9(10)-EpOME	C18H32O3	C14825	Linoleic acid metabolism(ko00591);;Metabolic pathways(ko01100)	LMFA02000037	Fatty Acyls [FA]	Octadecanoids [FA02]	Other Octadecanoids [FA0200]	HMDB0004701	--	Organic compounds	Lipids and lipid-like molecules	Fatty Acyls	Fatty acids and conjugates
pos_9097	Docosanoic acid	C22H44O2	C08281	Cutin, suberine and wax biosynthesis(ko00073);;Biosynthesis of unsaturated fatty acids(ko01040)	LMFA01010022	Fatty Acyls [FA]	Fatty Acids and Conjugates [FA01]	Straight chain fatty acids [FA0101]	HMDB0000944	112-85-6	Organic compounds	Lipids and lipid-like molecules	Fatty Acyls	Fatty acids and conjugates
pos_910	Isoleucyl-Valine	C11H22N2O3	--	--	--	--	--	--	HMDB0028920	--	Organic compounds	Organic acids and derivatives	Carboxylic acids and derivatives	Amino acids, peptides, and analogues
pos_9105	Campestanol	C28H50O	C15787	Brassinosteroid biosynthesis(ko00905);;Metabolic pathways(ko01100);;Biosynthesis of secondary metabolites(ko01110)	LMST01030103	Sterol Lipids [ST]	Sterols [ST01]	Ergosterols and C24-methyl derivatives [ST0103]	HMDB0000534	474-60-2	Organic compounds	Lipids and lipid-like molecules	Steroids and steroid derivatives	Ergostane steroids
pos_9107	Dihydrocapsaicin	C18H29NO3	C16952	--	LMFA08020318	Fatty Acyls [FA]	Fatty amides [FA08]	N-acyl amines [FA0802]	HMDB0038457	19408-84-5	Organic compounds	Benzenoids	Phenols	Methoxyphenols
pos_9108	13-epi-12-oxo Phytodienoic Acid	C18H28O3	--	--	--	--	--	--	--	--	--	--	--	--
pos_9109	3alpha,7alpha-Dihydroxy-5beta-cholestane	C27H48O2	C05452	Metabolic pathways(ko01100)	--	--	--	--	HMDB0006893	3862-26-8	Organic compounds	Lipids and lipid-like molecules	Steroids and steroid derivatives	Cholestane steroids
pos_9111	PE(16:0/0:0)	C21H44NO7P	--	--	LMGP02050002	Glycerophospholipids [GP]	Glycerophosphoethanolamines [GP02]	Monoacylglycerophosphoethanolamines [GP0205]	HMDB0011503	53862-35-4	Organic compounds	Lipids and lipid-like molecules	Glycerophospholipids	Glycerophosphoethanolamines
pos_9112	Taurodeoxycholic acid	C26H45NO6S	C05463	--	LMST05040013	Sterol Lipids [ST]	Steroid conjugates [ST05]	Taurine conjugates [ST0504]	HMDB0000896	516-50-7	Organic compounds	Lipids and lipid-like molecules	Steroids and steroid derivatives	Bile acids, alcohols and derivatives
pos_9113	16-hydroxy hexadecanoic acid	C16H32O3	--	--	--	--	--	--	--	--	--	--	--	--
pos_9114	Dihydromonacolin L acid	C19H32O4	C20851	Metabolic pathways(ko01100);;Biosynthesis of secondary metabolites(ko01110)	--	--	--	--	--	--	--	--	--	--
pos_9115	Gingerglycolipid C	C33H60O14	--	--	LMGL04010018	Glycerolipids [GL]	Glycosylmonoradylglycerols [GL04]	Glycosylmonoacylglycerols [GL0401]	HMDB0041095	35949-86-1	Organic compounds	Lipids and lipid-like molecules	Glycerolipids	Glycosylglycerols
pos_9116	Compactin	C23H34O5	C13963	--	--	--	--	--	--	--	--	--	--	--
pos_9117	PC(16:0/0:0)[U] / PC(16:0/0:0)[rac]	C24H50NO7P	--	--	--	--	--	--	--	--	--	--	--	--
pos_912	L-Phenylalanine	C9H11NO2	C00079	Phenylalanine metabolism(ko00360);;Phenylalanine, tyrosine and tryptophan biosynthesis(ko00400);;Cyanoamino acid metabolism(ko00460);;D-Amino acid metabolism(ko00470);;Phenylpropanoid biosynthesis(ko00940);;Tropane, piperidine and pyridine alkaloid biosynthesis(ko00960);;Glucosinolate biosynthesis(ko00966);;Aminoacyl-tRNA biosynthesis(ko00970);;Biosynthesis of various alkaloids(ko00996);;Biosynth…	--	--	--	--	HMDB0000159	63-91-2	Organic compounds	Organic acids and derivatives	Carboxylic acids and derivatives	Amino acids, peptides, and analogues
pos_9120	9,10-Epoxy-18-hydroxystearate	C18H34O4	C19620	Cutin, suberine and wax biosynthesis(ko00073)	--	--	--	--	HMDB0061650	154966-80-0	Organic compounds	Lipids and lipid-like molecules	Fatty Acyls	Fatty acids and conjugates
pos_9121	LysoPC 190	C27H56NO7P	--	--	--	--	--	--	--	--	--	--	--	--
pos_9123	21-hydroxyallopregnanolone	C21H34O3	--	--	LMST02030132	Sterol Lipids [ST]	Steroids [ST02]	C21 steroids (gluco/mineralocorticoids, progestogins) and derivatives [ST0203]	--	--	--	--	--	--
pos_9124	Cephaeline	C28H38N2O4	C09390	Isoquinoline alkaloid biosynthesis(ko00950);;Biosynthesis of secondary metabolites(ko01110)	--	--	--	--	HMDB0249806	--	Organic compounds	Alkaloids and derivatives	Emetine alkaloids	--
pos_913	2-Ethyl-4-hydroxy-5-methyl-3(2H)-furanone	C7H10O3	--	--	--	--	--	--	HMDB0033736	27538-10-9	Organic compounds	Organoheterocyclic compounds	Dihydrofurans	Furanones
pos_9133	beta-Alanyl-L-lysine	C9H19N3O3	C05341	beta-Alanine metabolism(ko00410);;Metabolic pathways(ko01100)	--	--	--	--	HMDB0060442	--	Organic compounds	Organic acids and derivatives	Peptidomimetics	Hybrid peptides
pos_9134	9-Methylthiononanaldoxime	C10H21NOS	C17253	Glucosinolate biosynthesis(ko00966);;2-Oxocarboxylic acid metabolism(ko01210)	--	--	--	--	--	--	--	--	--	--
pos_9135	Cucurbitacin A	C32H46O9	C08793	--	LMST01010103	Sterol Lipids [ST]	Sterols [ST01]	Cholesterol and derivatives [ST0101]	HMDB0302593	--	Organic compounds	Lipids and lipid-like molecules	Steroids and steroid derivatives	Cucurbitacins
pos_9136	Tylactone	C23H38O5	C12000	Metabolic pathways(ko01100);;Biosynthesis of secondary metabolites(ko01110)	--	--	--	--	--	--	--	--	--	--
pos_9137	Cryptomeridiol	C15H28O2	C17676	--	--	--	--	--	--	--	--	--	--	--
pos_9138	16,16-dimethyl-PGA1	C22H36O4	--	--	LMFA03010085	Fatty Acyls [FA]	Eicosanoids [FA03]	Prostaglandins [FA0301]	--	--	--	--	--	--
pos_914	6-Methylquinoline	C10H9N	--	--	--	--	--	--	HMDB0033115	91-62-3	Organic compounds	Organoheterocyclic compounds	Quinolines and derivatives	--
pos_9146	9-OxoODE	C18H30O3	C14766	Linoleic acid metabolism(ko00591)	LMFA02000251	Fatty Acyls [FA]	Octadecanoids [FA02]	Other Octadecanoids [FA0200]	HMDB0004669	--	Organic compounds	Lipids and lipid-like molecules	Fatty Acyls	Lineolic acids and derivatives
pos_9147	Leukotriene B4	C20H32O4	C02165	Arachidonic acid metabolism(ko00590);;Metabolic pathways(ko01100)	LMFA03020001	Fatty Acyls [FA]	Eicosanoids [FA03]	Leukotrienes [FA0302]	HMDB0001085	71160-24-2	Organic compounds	Lipids and lipid-like molecules	Fatty Acyls	Eicosanoids
pos_915	4-formyl Indole	C9H7NO	--	--	--	--	--	--	--	--	--	--	--	--
pos_9152	17beta-Hydroxy-2alpha-(hydroxymethyl)-17-methyl-5alpha-androstan-3-one	C21H34O3	C15137	--	--	--	--	--	--	--	--	--	--	--
pos_9153	8-iso Misoprostol	C22H38O5	--	--	--	--	--	--	--	--	--	--	--	--
pos_9154	PG(18:3(9Z,12Z,15Z)/0:0)	C24H43O9P	--	--	LMGP04050032	Glycerophospholipids [GP]	Glycerophosphoglycerols [GP04]	Monoacylglycerophosphoglycerols [GP0405]	--	--	--	--	--	--
pos_9156	3,5-Diprenyl-4-hydroxybenzaldehyde	C17H22O2	--	--	--	--	--	--	--	--	--	--	--	--
pos_9157	7-Dehydrocholesterol	C27H44O	C01164	Steroid biosynthesis(ko00100);;Metabolic pathways(ko01100);;Biosynthesis of secondary metabolites(ko01110)	LMST01010069	Sterol Lipids [ST]	Sterols [ST01]	Cholesterol and derivatives [ST0101]	HMDB0000032	434-16-2	Organic compounds	Lipids and lipid-like molecules	Steroids and steroid derivatives	Cholestane steroids
pos_916	Nicotyrine	C10H10N2	C10161	--	--	--	--	--	HMDB0255591	--	Organic compounds	Organoheterocyclic compounds	Pyridines and derivatives	--
pos_9160	Kaur-16-en-18-al	C20H30O	C11873	Diterpenoid biosynthesis(ko00904);;Metabolic pathways(ko01100);;Biosynthesis of secondary metabolites(ko01110)	--	--	--	--	HMDB0036728	14046-84-5	Organic compounds	Lipids and lipid-like molecules	Prenol lipids	Diterpenoids
pos_9163	Isoleucyl-Glutamine	C11H21N3O4	--	--	--	--	--	--	HMDB0028905	--	Organic compounds	Organic acids and derivatives	Carboxylic acids and derivatives	Amino acids, peptides, and analogues
pos_9164	PA(18:3(6Z,9Z,12Z)/0:0)	C21H37O7P	--	--	LMGP10050023	Glycerophospholipids [GP]	Glycerophosphates [GP10]	Monoacylglycerophosphates [GP1005]	HMDB0062316	--	Organic compounds	Lipids and lipid-like molecules	Glycerophospholipids	Glycerophosphates
pos_9166	Prostaglandin F2alpha	C20H34O5	C00639	Arachidonic acid metabolism(ko00590);;Metabolic pathways(ko01100)	LMFA03010002	Fatty Acyls [FA]	Eicosanoids [FA03]	Prostaglandins [FA0301]	HMDB0001139	551-11-1	Organic compounds	Lipids and lipid-like molecules	Fatty Acyls	Eicosanoids
pos_917	3-amino-2-naphthoic acid	C11H9NO2	--	--	--	--	--	--	--	--	--	--	--	--
pos_9170	alpha-Tocotrienol	C29H44O2	C14153	Ubiquinone and other terpenoid-quinone biosynthesis(ko00130);;Metabolic pathways(ko01100);;Biosynthesis of secondary metabolites(ko01110)	LMPR02020054	Prenol Lipids [PR]	Quinones and hydroquinones [PR02]	Vitamin E [PR0202]	HMDB0006327	58864-81-6	Organic compounds	Lipids and lipid-like molecules	Prenol lipids	Quinone and hydroquinone lipids
pos_9177	Novapikromycin	C28H47NO9	C20740	Biosynthesis of secondary metabolites(ko01110)	--	--	--	--	--	--	--	--	--	--
pos_9178	Retinoate	C20H28O2	C00777	Metabolic pathways(ko01100)	--	--	--	--	HMDB0001852	302-79-4	Organic compounds	Lipids and lipid-like molecules	Prenol lipids	Retinoids
pos_9179	Lathyrol	C20H30O4	C09125	--	--	--	--	--	--	--	--	--	--	--
pos_918	(2R,3R)-3-Methylornithine	C6H14N2O2	C20277	Lysine biosynthesis(ko00300);;Metabolic pathways(ko01100)	--	--	--	--	--	--	--	--	--	--
pos_9180	Demethyllactenocin	C37H61NO14	C12003	Metabolic pathways(ko01100);;Biosynthesis of secondary metabolites(ko01110)	--	--	--	--	--	--	--	--	--	--
pos_9187	Cannabigerolate	C22H32O4	C20406	Biosynthesis of various plant secondary metabolites(ko00999);;Metabolic pathways(ko01100);;Biosynthesis of secondary metabolites(ko01110)	--	--	--	--	HMDB0304284	--	Organic compounds	Benzenoids	Benzene and substituted derivatives	Benzoic acids and derivatives
pos_9189	10-Deacetylbaccatin III	C29H36O10	C11700	Diterpenoid biosynthesis(ko00904);;Metabolic pathways(ko01100);;Biosynthesis of secondary metabolites(ko01110)	--	--	--	--	HMDB0244264	--	Organic compounds	Lipids and lipid-like molecules	Prenol lipids	Diterpenoids
pos_9192	Avermectin A1a monosaccharide	C42H62O11	C11982	Metabolic pathways(ko01100);;Biosynthesis of secondary metabolites(ko01110)	--	--	--	--	--	--	--	--	--	--
pos_9199	Anofinic acid	C12H12O3	--	--	--	--	--	--	HMDB0033303	34818-56-9	Organic compounds	Organoheterocyclic compounds	Benzopyrans	1-benzopyrans
pos_92	5,10-Methylenetetrahydrofolate	C20H23N7O6	C00143	Glycine, serine and threonine metabolism(ko00260);;One carbon pool by folate(ko00670);;Metabolic pathways(ko01100);;Carbon metabolism(ko01200);;Biosynthesis of cofactors(ko01240)	--	--	--	--	HMDB0304209	--	Organic compounds	Organoheterocyclic compounds	Pteridines and derivatives	Pterins and derivatives
pos_9200	Phthalic acid Mono-2-ethylhexyl Ester	C16H22O4	--	--	--	--	--	--	HMDB0013248	4376-20-9	Organic compounds	Benzenoids	Benzene and substituted derivatives	Benzoic acids and derivatives
pos_9201	Coniferin	C16H22O8	C00761	Phenylpropanoid biosynthesis(ko00940);;Biosynthesis of secondary metabolites(ko01110)	--	--	--	--	HMDB0013682	124151-33-3	Organic compounds	Organic oxygen compounds	Organooxygen compounds	Carbohydrates and carbohydrate conjugates
pos_9207	Arginyl-Glutamine	C11H22N6O4	--	--	--	--	--	--	HMDB0028707	2483-17-2	Organic compounds	Organic acids and derivatives	Carboxylic acids and derivatives	Amino acids, peptides, and analogues
pos_9208	(4aS,10bR)-Noroxomaritidine	C16H17NO3	C21405	Isoquinoline alkaloid biosynthesis(ko00950)	--	--	--	--	--	--	--	--	--	--
pos_9209	Ajmaline	C20H26N2O2	C06542	Indole alkaloid biosynthesis(ko00901);;Biosynthesis of secondary metabolites(ko01110)	--	--	--	--	HMDB0015495	4360-12-07	Organic compounds	Alkaloids and derivatives	Ajmaline-sarpagine alkaloids	--
pos_9211	Phoenicoxanthin	C40H52O3	C15967	Carotenoid biosynthesis(ko00906);;Biosynthesis of secondary metabolites(ko01110)	--	--	--	--	HMDB0248021	--	Organic compounds	Lipids and lipid-like molecules	Prenol lipids	Tetraterpenoids
pos_9223	5(S),15(S)-DiHETE; 5,15-Dihydroxy-6,8,11,13-Eicosatetraenoic Acid	C20H32O4	--	--	--	--	--	--	--	--	--	--	--	--
pos_923	N-Acetyl-L-glutamate	C7H11NO5	C00624	Arginine biosynthesis(ko00220);;Metabolic pathways(ko01100);;Biosynthesis of secondary metabolites(ko01110);;2-Oxocarboxylic acid metabolism(ko01210);;Biosynthesis of amino acids(ko01230)	--	--	--	--	HMDB0001138	1188-37-0	Organic compounds	Organic acids and derivatives	Carboxylic acids and derivatives	Amino acids, peptides, and analogues
pos_9232	delta-Tomatine	C33H55NO7	--	--	--	--	--	--	--	--	--	--	--	--
pos_924	D-Tryptophan	C11H12N2O2	C00525	--	--	--	--	--	HMDB0013609	153-94-6	Organic compounds	Organoheterocyclic compounds	Indoles and derivatives	Indolyl carboxylic acids and derivatives
pos_9245	Ankorine	C19H29NO4	C09337	Isoquinoline alkaloid biosynthesis(ko00950)	--	--	--	--	--	--	--	--	--	--
pos_925	2-(7'-Methylthio)heptylmalic acid	C12H22O5S	C17230	Glucosinolate biosynthesis(ko00966);;2-Oxocarboxylic acid metabolism(ko01210)	--	--	--	--	HMDB0304054	--	Organic compounds	Organic acids and derivatives	Hydroxy acids and derivatives	Medium-chain hydroxy acids and derivatives
pos_926	gamma-Glutamyltyramine	C13H18N2O4	C20926	Metabolic pathways(ko01100);;Biosynthesis of cofactors(ko01240)	--	--	--	--	--	--	--	--	--	--
pos_9265	Kadcoccitone C	C30H44O5	--	--	--	--	--	--	--	--	--	--	--	--
pos_9273	3-Methyldioxyindole	C9H9NO2	C05834	Tryptophan metabolism(ko00380)	--	--	--	--	HMDB0004186	3040-34-4	Organic compounds	Organoheterocyclic compounds	Indoles and derivatives	Indolines
pos_9274	Crepenynate	C18H30O2	C07289	Linoleic acid metabolism(ko00591)	--	--	--	--	--	--	--	--	--	--
pos_9275	1-Octadecanol (Drug)	C18H38O	--	--	--	--	--	--	--	--	--	--	--	--
pos_9278	Decanoic acid	C10H20O2	C01571	Fatty acid biosynthesis(ko00061);;Metabolic pathways(ko01100)	LMFA01010010	Fatty Acyls [FA]	Fatty Acids and Conjugates [FA01]	Straight chain fatty acids [FA0101]	HMDB0000511	334-48-5	Organic compounds	Lipids and lipid-like molecules	Fatty Acyls	Fatty acids and conjugates
pos_9279	Germacrone	C15H22O	C16966	--	--	--	--	--	HMDB0252704	--	Organic compounds	Lipids and lipid-like molecules	Prenol lipids	Sesquiterpenoids
pos_928	5-Hydroxy-1-(4-hydroxyphenyl)-3-decanone	C16H24O3	C17747	Stilbenoid, diarylheptanoid and gingerol biosynthesis(ko00945);;Biosynthesis of secondary metabolites(ko01110)	--	--	--	--	--	--	--	--	--	--
pos_9284	2-Methyl-3-n-amyl-dihydropyrrole	C10H19N	C21571	Metabolic pathways(ko01100);;Biosynthesis of secondary metabolites(ko01110)	--	--	--	--	--	--	--	--	--	--
pos_9285	3alpha,7alpha,12alpha-Trihydroxy-5beta-cholestane	C27H48O3	C05454	Metabolic pathways(ko01100)	--	--	--	--	HMDB0001457	547-96-6	Organic compounds	Lipids and lipid-like molecules	Steroids and steroid derivatives	Cholestane steroids
pos_929	Portulacaxanthin II	C18H18N2O7	C08565	Betalain biosynthesis(ko00965);;Biosynthesis of secondary metabolites(ko01110)	--	--	--	--	HMDB0012281	--	Organic compounds	Organic acids and derivatives	Carboxylic acids and derivatives	Amino acids, peptides, and analogues
pos_9290	4'-Apo-beta,psi-caroten-4'-al	C35H46O	C19892	Carotenoid biosynthesis(ko00906);;Metabolic pathways(ko01100);;Biosynthesis of secondary metabolites(ko01110)	LMPR01070596	Prenol Lipids [PR]	Isoprenoids [PR01]	C40 isoprenoids (tetraterpenes) [PR0107]	--	--	--	--	--	--
pos_9291	1-(2-Aminophenyl)decane-1,3-dione	C16H23NO2	C21490	Biosynthesis of secondary metabolites(ko01110)	--	--	--	--	--	--	--	--	--	--
pos_9295	Nonanoic Acid	C9H18O2	C01601	--	LMFA01010009	Fatty Acyls [FA]	Fatty Acids and Conjugates [FA01]	Straight chain fatty acids [FA0101]	HMDB0000847	112-05-0	Organic compounds	Lipids and lipid-like molecules	Fatty Acyls	Fatty acids and conjugates
pos_9298	CPA(18:2(9Z,12Z)/0:0)	C21H37O6P	--	--	--	--	--	--	HMDB0007007	--	Organic compounds	Lipids and lipid-like molecules	Fatty Acyls	Lineolic acids and derivatives
pos_930	2,3-Dehydro-gibberellin A9	C19H22O4	C11866	Diterpenoid biosynthesis(ko00904);;Biosynthesis of secondary metabolites(ko01110)	--	--	--	--	--	--	--	--	--	--
pos_9300	Pikromycin	C28H47NO8	C11999	Metabolic pathways(ko01100);;Biosynthesis of secondary metabolites(ko01110)	LMPK04000038	Polyketides [PK]	Macrolides and lactone polyketides [PK04]	--	--	--	--	--	--	--
pos_9304	Nirvanol	C11H12N2O2	C14916	--	--	--	--	--	HMDB0060533	--	Organic compounds	Organoheterocyclic compounds	Azolidines	Imidazolidines
pos_9305	6-[5]-ladderane-1-hexanol	C18H28O	--	--	LMFA05000063	Fatty Acyls [FA]	Fatty alcohols [FA05]	--	--	--	--	--	--	--
pos_9306	1-Linoleoylglycerol	C21H38O4	--	--	--	--	--	--	--	--	--	--	--	--
pos_9307	MG(18:3(6Z,9Z,12Z)/0:0/0:0)	C21H36O4	--	--	--	--	--	--	HMDB0011569	--	Organic compounds	Lipids and lipid-like molecules	Fatty Acyls	Lineolic acids and derivatives
pos_9308	Cytisine	C11H14N2O	C10763	Tropane, piperidine and pyridine alkaloid biosynthesis(ko00960);;Biosynthesis of secondary metabolites(ko01110)	--	--	--	--	--	--	--	--	--	--
pos_931	Asp Asp Asp	C12H17N3O10	--	--	--	--	--	--	--	--	--	--	--	--
pos_9312	DG(18:3(9Z,12Z,15Z)/18:2(9Z,12Z)/0:0)	C39H66O5	--	--	--	--	--	--	HMDB0007306	--	Organic compounds	Lipids and lipid-like molecules	Fatty Acyls	Lineolic acids and derivatives
pos_9315	13-Hydroxylupanine	C15H24N2O2	C02621	Tropane, piperidine and pyridine alkaloid biosynthesis(ko00960)	--	--	--	--	--	--	--	--	--	--
pos_9318	Glycerol 1-myristate	C17H34O4	--	--	--	--	--	--	HMDB0304951	--	Organic compounds	Lipids and lipid-like molecules	Glycerolipids	Monoradylglycerols
pos_9321	octadecadienoic acid amide	C18H33NO	--	--	--	--	--	--	--	--	--	--	--	--
pos_9323	MG(18_2(9Z,12Z)_0_0_0_0)[rac]	C21H38O4	--	--	--	--	--	--	--	--	--	--	--	--
pos_933	3,4-Dihydroxy-9,10-secoandrosta-1,3,5(10)-triene-9,17-dione	C19H24O4	C04793	Metabolic pathways(ko01100)	LMST02020062	Sterol Lipids [ST]	Steroids [ST02]	C19 steroids (androgens) and derivatives [ST0202]	--	--	--	--	--	--
pos_9330	Kuguaglycoside C	C36H56O8	--	--	--	--	--	--	--	--	--	--	--	--
pos_9333	6alpha-Hydroxy-castasterone	C28H50O5	--	--	--	--	--	--	HMDB0304235	--	Organic compounds	Lipids and lipid-like molecules	Steroids and steroid derivatives	Bile acids, alcohols and derivatives
pos_9338	Dihydrobungeanool	C18H31NO2	--	--	--	--	--	--	--	--	--	--	--	--
pos_934	p-Hydroxybenzyldesulphoglucosinolate	C14H19NO7S	C17240	Glucosinolate biosynthesis(ko00966);;2-Oxocarboxylic acid metabolism(ko01210)	--	--	--	--	--	--	--	--	--	--
pos_9341	α-Chaconine	C45H73NO14	C10796	--	--	--	--	--	HMDB0039353	20562-03-2	Organic compounds	Lipids and lipid-like molecules	Steroids and steroid derivatives	Steroidal glycosides
pos_9342	Bethanechol cation	C7H17N2O2+	--	--	--	--	--	--	--	--	--	--	--	--
pos_9343	Acetyl tributyl citrate	C20H34O8	--	--	--	--	--	--	HMDB0034159	77-90-7	Organic compounds	Organic acids and derivatives	Carboxylic acids and derivatives	Tetracarboxylic acids and derivatives
pos_9344	Sebacate	C10H18O4	--	--	--	--	--	--	HMDB0000792	111-20-6	Organic compounds	Lipids and lipid-like molecules	Fatty Acyls	Fatty acids and conjugates
pos_9346	N-Feruloylagmatine	C15H22N4O3	--	--	--	--	--	--	--	--	--	--	--	--
pos_9347	Taurolithocholic acid	C26H45NO5S	C02592	--	LMST05040003	Sterol Lipids [ST]	Steroid conjugates [ST05]	Taurine conjugates [ST0504]	HMDB0000722	516-90-5	Organic compounds	Lipids and lipid-like molecules	Steroids and steroid derivatives	Bile acids, alcohols and derivatives
pos_9351	Camelliol C	C30H50O	C19835	Sesquiterpenoid and triterpenoid biosynthesis(ko00909)	--	--	--	--	HMDB0033195	220359-76-2	Organic compounds	Lipids and lipid-like molecules	Prenol lipids	Triterpenoids
pos_9355	PG(16:0/0:0)[U]	C22H45O9P	--	--	--	--	--	--	--	--	--	--	--	--
pos_9356	Fumigaclavine B	C16H20N2O	C20437	Indole alkaloid biosynthesis(ko00901);;Metabolic pathways(ko01100);;Biosynthesis of secondary metabolites(ko01110)	--	--	--	--	HMDB0030201	6879-93-2	Organic compounds	Organic acids and derivatives	Carboxylic acids and derivatives	Amino acids, peptides, and analogues
pos_936	Schisanwilsonin D	C27H34O9	--	--	--	--	--	--	--	--	--	--	--	--
pos_9361	5(S)-HETE	C20H32O3	C04805	Arachidonic acid metabolism(ko00590);;Metabolic pathways(ko01100)	--	--	--	--	HMDB0011134	70608-72-9	Organic compounds	Lipids and lipid-like molecules	Fatty Acyls	Eicosanoids
pos_9363	PC(16:1/14:1)	C38H74NO7P	--	--	--	--	--	--	HMDB0007999	--	Organic compounds	Lipids and lipid-like molecules	Glycerophospholipids	Glycerophosphocholines
pos_9364	3-Hydroxy-10'-apo-b,y-carotenal	C27H36O2	--	--	--	--	--	--	HMDB0039019	79709-31-2	Organic compounds	Lipids and lipid-like molecules	Prenol lipids	Sesterterpenoids
pos_9372	Castasterone	C28H48O5	C15794	Brassinosteroid biosynthesis(ko00905);;Metabolic pathways(ko01100);;Biosynthesis of secondary metabolites(ko01110)	LMST01030129	Sterol Lipids [ST]	Sterols [ST01]	Ergosterols and C24-methyl derivatives [ST0103]	HMDB0301789	80736-41-0	Organic compounds	Lipids and lipid-like molecules	Steroids and steroid derivatives	Bile acids, alcohols and derivatives
pos_9374	Ginsenoside Rh2	C36H62O8	--	--	LMPR0106080018	Prenol Lipids [PR]	Isoprenoids [PR01]	C30 isoprenoids (triterpenes) [PR0106]	HMDB0039544	78214-33-2	Organic compounds	Lipids and lipid-like molecules	Prenol lipids	Triterpenoids
pos_9376	4,4-Dimethyl-5alpha-cholesta-8-en-3beta-ol	C29H50O	C15915	Steroid biosynthesis(ko00100)	LMST01010225	Sterol Lipids [ST]	Sterols [ST01]	Cholesterol and derivatives [ST0101]	HMDB0006840	--	Organic compounds	Organoheterocyclic compounds	Pteridines and derivatives	Pterins and derivatives
pos_9377	Diethyl decanedioate	C14H26O4	--	--	--	--	--	--	HMDB0040429	110-40-7	Organic compounds	Lipids and lipid-like molecules	Fatty Acyls	Fatty acid esters
pos_938	Xylitol	C5H12O5	C00379	Pentose and glucuronate interconversions(ko00040);;Metabolic pathways(ko01100);;ABC transporters(ko02010)	--	--	--	--	HMDB0242149	--	Organic compounds	Organic oxygen compounds	Organooxygen compounds	Carbohydrates and carbohydrate conjugates
pos_9381	9,10,18-Trihydroxystearate	C18H36O5	C19621	Cutin, suberine and wax biosynthesis(ko00073)	--	--	--	--	HMDB0034295	17705-68-9	Organic compounds	Lipids and lipid-like molecules	Fatty Acyls	Fatty acids and conjugates
pos_9382	6-Deoxocastasterone	C28H50O4	C15802	Brassinosteroid biosynthesis(ko00905);;Metabolic pathways(ko01100);;Biosynthesis of secondary metabolites(ko01110)	LMST01030127	Sterol Lipids [ST]	Sterols [ST01]	Ergosterols and C24-methyl derivatives [ST0103]	HMDB0033984	87833-54-3	Organic compounds	Lipids and lipid-like molecules	Steroids and steroid derivatives	Bile acids, alcohols and derivatives
pos_9385	Tetrahydrobiopterin	C9H15N5O3	C00272	Folate biosynthesis(ko00790);;Metabolic pathways(ko01100);;Biosynthesis of cofactors(ko01240)	--	--	--	--	HMDB0000027	62989-33-7	Organic compounds	Organoheterocyclic compounds	Pteridines and derivatives	Pterins and derivatives
pos_9387	12,13 diHOME-(d4)	C18H30D4O4	--	--	LMFA02000234	Fatty Acyls [FA]	Octadecanoids [FA02]	Other Octadecanoids [FA0200]	--	--	--	--	--	--
pos_9388	(S)-3-Acetyloctanal	C10H18O2	C21139	Metabolic pathways(ko01100);;Biosynthesis of secondary metabolites(ko01110)	--	--	--	--	--	--	--	--	--	--
pos_9389	1-Linoleoyl Glycerol	C21H38O4	--	--	--	--	--	--	--	--	--	--	--	--
pos_939	3-Hydroxyisovalerate	C5H10O3	C20827	Valine, leucine and isoleucine degradation(ko00280);;Metabolic pathways(ko01100)	--	--	--	--	HMDB0000754	625-08-1	Organic compounds	Lipids and lipid-like molecules	Fatty Acyls	Fatty acids and conjugates
pos_9394	Hydroxychlorobactene	C40H54O	C15911	Carotenoid biosynthesis(ko00906);;Biosynthesis of secondary metabolites(ko01110)	--	--	--	--	--	--	--	--	--	--
pos_94	4-Aminobutyraldehyde	C4H9NO	C00555	Arginine and proline metabolism(ko00330);;beta-Alanine metabolism(ko00410);;Metabolic pathways(ko01100)	--	--	--	--	HMDB0001080	4390-05-0	Organic compounds	Organic oxygen compounds	Organooxygen compounds	Carbonyl compounds
pos_9401	(-)-Jolkinol B	C29H36O5	--	--	LMPR0104310004	Prenol Lipids [PR]	Isoprenoids [PR01]	C20 isoprenoids (diterpenes) [PR0104]	--	--	--	--	--	--
pos_9402	PG(16:1(9Z)/0:0)	C22H43O9P	--	--	LMGP04050013	Glycerophospholipids [GP]	Glycerophosphoglycerols [GP04]	Monoacylglycerophosphoglycerols [GP0405]	--	--	--	--	--	--
pos_941	Lawsone; 2-Hydroxy-1,4-Naphthoquinone	C10H6O3	--	--	--	--	--	--	--	--	--	--	--	--
pos_9411	Kadangustin D	C34H38O10	--	--	--	--	--	--	--	--	--	--	--	--
pos_9416	9,10-DiHOME	C18H34O4	--	--	LMFA02000229	Fatty Acyls [FA]	Octadecanoids [FA02]	Other Octadecanoids [FA0200]	HMDB0004704	125356-86-7	Organic compounds	Lipids and lipid-like molecules	Fatty Acyls	Fatty acids and conjugates
pos_9417	METHOPRENE (S)	C19H34O3	--	--	--	--	--	--	--	--	--	--	--	--
pos_942	AminoDHQ	C7H11NO5	C12109	Biosynthesis of secondary metabolites(ko01110)	--	--	--	--	--	--	--	--	--	--
pos_9421	Monoanhydroescholtzxanthin	C40H52O	--	--	LMPR01070026	Prenol Lipids [PR]	Isoprenoids [PR01]	C40 isoprenoids (tetraterpenes) [PR0107]	--	--	--	--	--	--
pos_9443	Carboxyspermidine	C8H19N3O2	C18172	Arginine and proline metabolism(ko00330);;Metabolic pathways(ko01100)	--	--	--	--	--	--	--	--	--	--
pos_9444	Taxa-4(20),11(12)-dien-5alpha-acetoxy-10beta-ol	C22H34O3	C11898	Diterpenoid biosynthesis(ko00904);;Biosynthesis of secondary metabolites(ko01110)	LMPR0104390006	Prenol Lipids [PR]	Isoprenoids [PR01]	C20 isoprenoids (diterpenes) [PR0104]	--	--	--	--	--	--
pos_9447	6,10,14-Trimethyl-5,9,13-pentadecatrien-2-one	C18H30O	--	--	--	--	--	--	HMDB0034495	762-29-8	Organic compounds	Lipids and lipid-like molecules	Prenol lipids	Diterpenoids
pos_9449	Hydroxyspheroidene	C41H62O2	C15902	Carotenoid biosynthesis(ko00906);;Metabolic pathways(ko01100);;Biosynthesis of secondary metabolites(ko01110)	--	--	--	--	--	--	--	--	--	--
pos_9453	3,6-Dioxo-16-hydroxylanosta-7,24-diene-21-oic acid γ-lactone (Sendanolactone)	C30H42O4	--	--	--	--	--	--	--	--	--	--	--	--
pos_9458	N-Palmitoylsphingosine	C34H67NO3	--	--	--	--	--	--	HMDB0004949	24696-26-2	Organic compounds	Lipids and lipid-like molecules	Sphingolipids	Ceramides
pos_9462	Bacteriopheophytin	C55H76N4O6	C05798	Porphyrin metabolism(ko00860)	--	--	--	--	--	--	--	--	--	--
pos_9464	Coumarin	C9H6O2	C05851	Biosynthesis of various plant secondary metabolites(ko00999);;Biosynthesis of secondary metabolites(ko01110)	--	--	--	--	HMDB0001218	91-64-5	Organic compounds	Phenylpropanoids and polyketides	Coumarins and derivatives	--
pos_9465	Methymycin	C25H43NO7	C11996	Metabolic pathways(ko01100);;Biosynthesis of secondary metabolites(ko01110)	LMPK04000037	Polyketides [PK]	Macrolides and lactone polyketides [PK04]	--	--	--	--	--	--	--
pos_9466	LysoPC 18-1	C26H52NO7P	--	--	--	--	--	--	--	--	--	--	--	--
pos_947	(S)-Ureidoglycine	C3H7N3O3	C02091	Purine metabolism(ko00230);;Metabolic pathways(ko01100)	--	--	--	--	--	--	--	--	--	--
pos_9481	Soyasaponin βc	C47H76O17	--	--	--	--	--	--	--	--	--	--	--	--
pos_9487	3-O-p-Coumaroyloleanolic acid	C39H54O5	--	--	--	--	--	--	--	--	--	--	--	--
pos_9500	Ingenol-5,20-acetonide-3-O-angelate	C28H38O6	--	--	--	--	--	--	--	--	--	--	--	--
pos_9503	Rhodopinal	C40H56O2	C16270	Carotenoid biosynthesis(ko00906)	LMPR01070477	Prenol Lipids [PR]	Isoprenoids [PR01]	C40 isoprenoids (tetraterpenes) [PR0107]	--	--	--	--	--	--
pos_9509	ent-2alpha,3alpha-Dihydroxyisokaurene	C20H32O2	C21831	Diterpenoid biosynthesis(ko00904);;Biosynthesis of secondary metabolites(ko01110)	--	--	--	--	--	--	--	--	--	--
pos_951	2-Chloro-L-phenylalanine	C9H10ClNO2	--	--	--	--	--	--	--	--	--	--	--	--
pos_9510	Coproporphyrin I	C36H38N4O8	C05769	Porphyrin metabolism(ko00860);;Metabolic pathways(ko01100);;Biosynthesis of secondary metabolites(ko01110)	--	--	--	--	HMDB0000643	531-14-6	Organic compounds	Organoheterocyclic compounds	Tetrapyrroles and derivatives	Porphyrins
pos_9513	Palmitic amide	C16H33NO	--	--	--	--	--	--	HMDB0012273	629-54-9	Organic compounds	Lipids and lipid-like molecules	Fatty Acyls	Fatty amides
pos_9519	16-Feruloyloxypalmitate	C26H40O6	C18217	Cutin, suberine and wax biosynthesis(ko00073)	--	--	--	--	HMDB0304027	--	Organic compounds	Phenylpropanoids and polyketides	Cinnamic acids and derivatives	Hydroxycinnamic acids and derivatives
pos_9525	Platanic acid	C29H46O4	--	--	--	--	--	--	--	--	--	--	--	--
pos_9528	Soyasaponin IV	C41H66O13	--	--	--	--	--	--	HMDB0039518	108906-97-4	Organic compounds	Lipids and lipid-like molecules	Prenol lipids	Terpene glycosides
pos_953	8-Methoxykynurenate	C11H9NO4	C05830	Tryptophan metabolism(ko00380)	--	--	--	--	HMDB0060426	--	Organic compounds	Organoheterocyclic compounds	Quinolines and derivatives	Quinoline carboxylic acids
pos_954	Paromamine	C12H25N3O7	C01743	Neomycin, kanamycin and gentamicin biosynthesis(ko00524);;Biosynthesis of secondary metabolites(ko01110)	--	--	--	--	--	--	--	--	--	--
pos_9542	LysoPE 16:1	C21H42NO7P	--	--	--	--	--	--	--	--	--	--	--	--
pos_9547	Tyr Phe Tyr Phe	C36H38N4O7	--	--	--	--	--	--	--	--	--	--	--	--
pos_9552	Linoleic Acid ethyl ester	C20H36O2	--	--	--	--	--	--	--	--	--	--	--	--
pos_9553	Ceriporic acid B	C21H38O4	--	--	LMFA01170125	Fatty Acyls [FA]	Fatty Acids and Conjugates [FA01]	Dicarboxylic acids [FA0117]	--	--	--	--	--	--
pos_9554	Calcitriol	C27H44O3	C01673	Steroid biosynthesis(ko00100);;Metabolic pathways(ko01100)	--	--	--	--	HMDB0001903	32222-06-3	Organic compounds	Lipids and lipid-like molecules	Steroids and steroid derivatives	Vitamin D and derivatives
pos_9555	25-Hydroxy-6,19-dihydro-6,19-ethanovitamin D3	C29H48O2	--	--	LMST03020673	Sterol Lipids [ST]	Secosteroids [ST03]	Vitamin D3 and derivatives [ST0302]	--	--	--	--	--	--
pos_9569	Monacolin L acid	C19H30O4	C20853	Metabolic pathways(ko01100);;Biosynthesis of secondary metabolites(ko01110)	--	--	--	--	--	--	--	--	--	--
pos_957	Abscisic alcohol	C15H22O3	C13456	Carotenoid biosynthesis(ko00906)	--	--	--	--	HMDB0039635	113472-20-1	Organic compounds	Lipids and lipid-like molecules	Prenol lipids	Sesquiterpenoids
pos_9570	PC(P-16_0_18_4(6Z,9Z,12Z,15Z))	C42H76NO7P	--	--	--	--	--	--	--	--	--	--	--	--
pos_9573	Kadcoccilactone Q	C30H42O5	--	--	--	--	--	--	--	--	--	--	--	--
pos_9575	5,6-EET	C20H32O3	C14768	Arachidonic acid metabolism(ko00590);;Metabolic pathways(ko01100)	LMFA03080002	Fatty Acyls [FA]	Eicosanoids [FA03]	Epoxyeicosatrienoic acids [FA0308]	HMDB0002190	81246-84-6	Organic compounds	Lipids and lipid-like molecules	Fatty Acyls	Fatty acids and conjugates
pos_9579	Pinfaensic acid	C30H46O6	--	--	--	--	--	--	--	--	--	--	--	--
pos_958	Gentamicin A2	C17H33N3O11	C17701	Neomycin, kanamycin and gentamicin biosynthesis(ko00524);;Biosynthesis of secondary metabolites(ko01110)	--	--	--	--	--	--	--	--	--	--
pos_9580	1',2'-Dihydro-1',2'-dihydroxy-4-ketotoruelene/ (4-Ketophleixanthophyll)	C40H54O3	--	--	LMPR01070191	Prenol Lipids [PR]	Isoprenoids [PR01]	C40 isoprenoids (tetraterpenes) [PR0107]	--	--	--	--	--	--
pos_9587	Coniferyl aldehyde	C10H10O3	C02666	Phenylpropanoid biosynthesis(ko00940);;Metabolic pathways(ko01100);;Biosynthesis of secondary metabolites(ko01110)	--	--	--	--	HMDB0141782	20649-42-7	Organic compounds	Benzenoids	Phenols	Methoxyphenols
pos_959	4-Hydroxy-L-threonine	C4H9NO4	C06056	Vitamin B6 metabolism(ko00750)	--	--	--	--	--	--	--	--	--	--
pos_9590	Arjunetin	C36H58O10	--	--	--	--	--	--	--	--	--	--	--	--
pos_9593	Erythromycin D	C36H65NO12	C06633	Metabolic pathways(ko01100);;Biosynthesis of secondary metabolites(ko01110)	LMPK04000010	Polyketides [PK]	Macrolides and lactone polyketides [PK04]	--	--	--	--	--	--	--
pos_9599	LysoPG 16:0	C22H45O9P	--	--	--	--	--	--	--	--	--	--	--	--
pos_96	Iproniazid	C9H13N3O	C11777	--	--	--	--	--	HMDB0253570	--	Organic compounds	Organoheterocyclic compounds	Pyridines and derivatives	Pyridinecarboxylic acids and derivatives
pos_960	1-Dehydro-[6]-gingerdione	C17H22O4	C17746	Stilbenoid, diarylheptanoid and gingerol biosynthesis(ko00945);;Biosynthesis of secondary metabolites(ko01110)	--	--	--	--	HMDB0302131	--	Organic compounds	Phenylpropanoids and polyketides	Cinnamic acids and derivatives	Hydroxycinnamic acids and derivatives
pos_9600	Dihydrojasmonic Acid	C12H20O3	--	--	--	--	--	--	HMDB0033601	98674-52-3	Organic compounds	Lipids and lipid-like molecules	Fatty Acyls	Lineolic acids and derivatives
pos_961	S-Methyl-5'-thioadenosine	C11H15N5O3S	C00170	Cysteine and methionine metabolism(ko00270);;Zeatin biosynthesis(ko00908);;Metabolic pathways(ko01100)	--	--	--	--	HMDB0001173	2457-80-9	Organic compounds	Nucleosides, nucleotides, and analogues	5'-deoxyribonucleosides	5'-deoxy-5'-thionucleosides
pos_9613	Mannopine	C11H22N2O8	C16692	ABC transporters(ko02010)	--	--	--	--	--	--	--	--	--	--
pos_9614	MGDG(18:3(9Z,12Z,15Z)/18:4(6Z,9Z,12Z,15Z))	C45H72O10	--	--	LMGL05010014	Glycerolipids [GL]	Glycosyldiradylglycerols [GL05]	Glycosyldiacylglycerols [GL0501]	--	--	--	--	--	--
pos_9616	Meliasenin H	C32H48O5	--	--	--	--	--	--	--	--	--	--	--	--
pos_962	1-Phenyl-1-propanone	C9H10O	--	--	--	--	--	--	HMDB0032623	93-55-0	Organic compounds	Organic oxygen compounds	Organooxygen compounds	Carbonyl compounds
pos_9622	Atenolol	C14H22N2O3	--	--	--	--	--	--	HMDB0001924	29122-68-7	Organic compounds	Benzenoids	Benzene and substituted derivatives	Phenylacetamides
pos_963	Bursehernin	C21H22O6	C21183	Biosynthesis of various plant secondary metabolites(ko00999);;Metabolic pathways(ko01100);;Biosynthesis of secondary metabolites(ko01110)	--	--	--	--	--	--	--	--	--	--
pos_9632	Aconitine	C34H47NO11	C06091	Diterpenoid biosynthesis(ko00904)	--	--	--	--	--	--	--	--	--	--
pos_9634	9S,10R-Epoxy-6Z-octadecene	C18H32O	--	--	LMFA12000284	Fatty Acyls [FA]	Oxygenated hydrocarbons [FA12]	--	--	--	--	--	--	--
pos_9639	Tylosin	C46H77NO17	C01457	Metabolic pathways(ko01100);;Biosynthesis of secondary metabolites(ko01110)	LMPK04000004	Polyketides [PK]	Macrolides and lactone polyketides [PK04]	--	HMDB0034108	1401-69-0	Organic compounds	Organic oxygen compounds	Organooxygen compounds	Carbohydrates and carbohydrate conjugates
pos_9640	Rutaretin	C14H14O5	--	--	--	--	--	--	--	--	--	--	--	--
pos_9641	5-Oxo-delta-bilirubin	C33H34N4O7	C20666	Porphyrin metabolism(ko00860);;Biosynthesis of secondary metabolites(ko01110)	--	--	--	--	--	--	--	--	--	--
pos_9647	Haemanthamine	C17H19NO4	C08527	Isoquinoline alkaloid biosynthesis(ko00950)	--	--	--	--	--	--	--	--	--	--
pos_9651	Gentamicin A	C18H36N4O10	C01917	Neomycin, kanamycin and gentamicin biosynthesis(ko00524);;Biosynthesis of secondary metabolites(ko01110)	--	--	--	--	--	--	--	--	--	--
pos_9658	2'''-N-Acetyl-6'''-deamino-6'''-hydroxyparomomycin II	C25H46N4O16	C21261	Neomycin, kanamycin and gentamicin biosynthesis(ko00524);;Biosynthesis of secondary metabolites(ko01110)	--	--	--	--	--	--	--	--	--	--
pos_9659	Tri(dihydrocaffeoyl)spermine	C37H50N4O9	--	--	--	--	--	--	--	--	--	--	--	--
pos_966	Gibberellin A53	C20H28O5	C06094	Diterpenoid biosynthesis(ko00904);;Metabolic pathways(ko01100);;Biosynthesis of secondary metabolites(ko01110)	LMPR0104170007	Prenol Lipids [PR]	Isoprenoids [PR01]	C20 isoprenoids (diterpenes) [PR0104]	HMDB0036895	51576-08-0	Organic compounds	Lipids and lipid-like molecules	Prenol lipids	Diterpenoids
pos_9660	beta-D-Gentiobiosyl crocetin	C32H44O14	C19869	Biosynthesis of various plant secondary metabolites(ko00999);;Metabolic pathways(ko01100);;Biosynthesis of secondary metabolites(ko01110)	--	--	--	--	--	--	--	--	--	--
pos_9661	Gibberellin A4	C19H24O5	C11864	Diterpenoid biosynthesis(ko00904);;Metabolic pathways(ko01100);;Biosynthesis of secondary metabolites(ko01110);;Plant hormone signal transduction(ko04075)	LMPR0104170021	Prenol Lipids [PR]	Isoprenoids [PR01]	C20 isoprenoids (diterpenes) [PR0104]	HMDB0303447	--	Organic compounds	Lipids and lipid-like molecules	Prenol lipids	Diterpenoids
pos_9663	PA(18:1/0:0)	C21H41O7P	--	--	LMGP10050008	Glycerophospholipids [GP]	Glycerophosphates [GP10]	Monoacylglycerophosphates [GP1005]	--	--	--	--	--	--
pos_9665	LysoPE 18:1(2n isomer)	C23H46NO7P	--	--	--	--	--	--	--	--	--	--	--	--
pos_9668	Tomatidine	C27H45NO2	C10826	Biosynthesis of various alkaloids(ko00996)	LMST01150003	Sterol Lipids [ST]	Sterols [ST01]	Solanidines and alkaloid derivatives [ST0115]	HMDB0034731	77-59-8	Organic compounds	Lipids and lipid-like molecules	Steroids and steroid derivatives	Steroidal alkaloids
pos_967	dAMP	C10H14N5O6P	C00360	Purine metabolism(ko00230);;Metabolic pathways(ko01100);;Nucleotide metabolism(ko01232)	--	--	--	--	HMDB0000905	653-63-4	Organic compounds	Nucleosides, nucleotides, and analogues	Purine nucleotides	Purine deoxyribonucleotides
pos_9672	1-Palmitoylglycerol	C19H38O4	--	--	--	--	--	--	HMDB0011564	32899-41-5	Organic compounds	Lipids and lipid-like molecules	Glycerolipids	Monoradylglycerols
pos_9674	Spirilloxanthin	C42H60O2	C15881	Carotenoid biosynthesis(ko00906);;Metabolic pathways(ko01100);;Biosynthesis of secondary metabolites(ko01110)	LMPR01070122	Prenol Lipids [PR]	Isoprenoids [PR01]	C40 isoprenoids (tetraterpenes) [PR0107]	HMDB0258426	--	Organic compounds	Lipids and lipid-like molecules	Prenol lipids	Tetraterpenoids
pos_9676	8,8a-Deoxyoleandolide	C20H36O6	C11989	Metabolic pathways(ko01100);;Biosynthesis of secondary metabolites(ko01110)	LMPK04000030	Polyketides [PK]	Macrolides and lactone polyketides [PK04]	--	--	--	--	--	--	--
pos_9677	PS(15:0/22:0)	C43H84NO10P	--	--	LMGP03010156	Glycerophospholipids [GP]	Glycerophosphoserines [GP03]	Diacylglycerophosphoserines [GP0301]	HMDB0112334	--	Organic compounds	Lipids and lipid-like molecules	Glycerophospholipids	Glycerophosphoserines
pos_9680	Alanyl-Glutamine	C8H15N3O4	--	--	--	--	--	--	HMDB0028685	39537-23-0	Organic compounds	Organic acids and derivatives	Carboxylic acids and derivatives	Amino acids, peptides, and analogues
pos_9682	Thiothece-474	C41H58O2	C16279	Carotenoid biosynthesis(ko00906);;Biosynthesis of secondary metabolites(ko01110)	LMPR01070576	Prenol Lipids [PR]	Isoprenoids [PR01]	C40 isoprenoids (tetraterpenes) [PR0107]	--	--	--	--	--	--
pos_969	(4-{4-[2-(gamma-L-Glutamylamino)ethyl]phenoxymethyl}furan-2-yl)methanamine	C19H25N3O5	C21070	Metabolic pathways(ko01100);;Biosynthesis of cofactors(ko01240)	--	--	--	--	--	--	--	--	--	--
pos_9693	1-Stearoyl-2-hydroxy-sn-glycero-3-phosphoethanolamine	C23H48NO7P	--	--	--	--	--	--	HMDB0011130	69747-55-3	Organic compounds	Lipids and lipid-like molecules	Glycerophospholipids	Glycerophosphoethanolamines
pos_9700	Mesendanin O	C30H46O4	--	--	--	--	--	--	--	--	--	--	--	--
pos_9704	Phosphatidylethanolamine 16_1-18_1	C39H74NO8P	--	--	--	--	--	--	--	--	--	--	--	--
pos_9712	Capsorubin	C40H56O4	C08585	Carotenoid biosynthesis(ko00906);;Biosynthesis of secondary metabolites(ko01110)	LMPR01070048	Prenol Lipids [PR]	Isoprenoids [PR01]	C40 isoprenoids (tetraterpenes) [PR0107]	HMDB0036924	470-38-2	Organic compounds	Lipids and lipid-like molecules	Prenol lipids	Triterpenoids
pos_9723	N,N-Dimethylsphingosine	C20H41NO2	--	--	LMSP01070001	Sphingolipids [SP]	Sphingoid bases [SP01]	N-methylated sphingoid bases [SP0107]	HMDB0013645	122314-67-4	Organic compounds	Organic nitrogen compounds	Organonitrogen compounds	Amines
pos_9730	MGDG(20:5(5Z,8Z,11Z,14Z,17Z)/16:3(7Z,10Z,13Z))	C45H70O10	--	--	LMGL05010017	Glycerolipids [GL]	Glycosyldiradylglycerols [GL05]	Glycosyldiacylglycerols [GL0501]	--	--	--	--	--	--
pos_9733	LysoPC 100	C18H38NO7P	--	--	--	--	--	--	--	--	--	--	--	--
pos_9749	Cholic acid	C24H40O5	C00695	Metabolic pathways(ko01100)	LMST04010001	Sterol Lipids [ST]	Bile acids and derivatives [ST04]	C24 bile acids, alcohols, and derivatives [ST0401]	HMDB0000619	81-25-4	Organic compounds	Lipids and lipid-like molecules	Steroids and steroid derivatives	Bile acids, alcohols and derivatives
pos_9751	Icosatrienoic acid	C20H34O2	C16522	Biosynthesis of unsaturated fatty acids(ko01040)	--	--	--	--	--	--	--	--	--	--
pos_9755	N-.alpha.-Acetyl-L-arginine	C8H16N4O3	--	--	--	--	--	--	--	--	--	--	--	--
pos_9757	20,21-Diprenylterpendole J	C42H59NO5	C20594	Biosynthesis of secondary metabolites(ko01110)	--	--	--	--	--	--	--	--	--	--
pos_9759	Ascorbyl stearate	C24H42O7	--	--	LMFA07010789	Fatty Acyls [FA]	Fatty esters [FA07]	Wax monoesters [FA0701]	HMDB0038242	10605-09-1	Organic compounds	Lipids and lipid-like molecules	Fatty Acyls	Fatty acid esters
pos_976	N-Formimino-L-glutamate	C6H10N2O4	C00439	Histidine metabolism(ko00340);;Metabolic pathways(ko01100)	--	--	--	--	HMDB0000854	816-90-0	Organic compounds	Organic acids and derivatives	Carboxylic acids and derivatives	Amino acids, peptides, and analogues
pos_9762	L-Ornithine (hydrochloride)	C5H12N2O2	--	--	--	--	--	--	--	--	--	--	--	--
pos_9765	2(R)-HOT	C18H30O3	C16342	alpha-Linolenic acid metabolism(ko00592)	--	--	--	--	--	--	--	--	--	--
pos_9767	Leukotriene A3 methyl ester	C21H34O3	--	--	--	--	--	--	--	--	--	--	--	--
pos_9769	10-Heptadecenoic Acid	C17H32O2	--	--	--	--	--	--	--	--	--	--	--	--
pos_9770	Adonixanthin	C40H54O3	C15968	Carotenoid biosynthesis(ko00906);;Biosynthesis of secondary metabolites(ko01110)	LMPR01070016	Prenol Lipids [PR]	Isoprenoids [PR01]	C40 isoprenoids (tetraterpenes) [PR0107]	--	--	--	--	--	--
pos_978	Pentobarbital sodium	C11H17N2NaO3	C07423	--	--	--	--	--	HMDB0014457	76-74-4	Organic compounds	Organoheterocyclic compounds	Diazines	Pyrimidines and pyrimidine derivatives
pos_9784	Sanguisorbin B	C35H56O7	--	--	--	--	--	--	HMDB0040524	32180-34-0	Organic compounds	Lipids and lipid-like molecules	Prenol lipids	Triterpenoids
pos_9786	Capsaicin	C18H27NO3	C06866	Biosynthesis of various alkaloids(ko00996);;Metabolic pathways(ko01100);;Biosynthesis of secondary metabolites(ko01110)	LMFA08020085	Fatty Acyls [FA]	Fatty amides [FA08]	N-acyl amines [FA0802]	HMDB0002227	404-86-4	Organic compounds	Benzenoids	Phenols	Methoxyphenols
pos_9789	Rifamycin	C37H47NO12	C12044	Biosynthesis of secondary metabolites(ko01110)	LMPK05000005	Polyketides [PK]	Ansamycins and related polyketides [PK05]	--	--	--	--	--	--	--
pos_980	5-Methoxytryptamine	C11H14N2O	C05659	Tryptophan metabolism(ko00380)	--	--	--	--	HMDB0004095	608-07-1	Organic compounds	Organoheterocyclic compounds	Indoles and derivatives	Tryptamines and derivatives
pos_9811	(2'S)-Deoxymyxol 2'-(2,4-di-O-methyl-alpha-L-fucoside)	C48H70O6	C15935	Carotenoid biosynthesis(ko00906)	LMPR01070543	Prenol Lipids [PR]	Isoprenoids [PR01]	C40 isoprenoids (tetraterpenes) [PR0107]	--	--	--	--	--	--
pos_9813	4alpha-Carboxy-stigmasta-7,24(24(1))-dien-3beta-ol	C30H48O3	C22120	Steroid biosynthesis(ko00100);;Metabolic pathways(ko01100);;Biosynthesis of secondary metabolites(ko01110)	--	--	--	--	--	--	--	--	--	--
pos_9818	Teasterone	C28H48O4	C15791	Brassinosteroid biosynthesis(ko00905);;Metabolic pathways(ko01100);;Biosynthesis of secondary metabolites(ko01110)	LMST01030121	Sterol Lipids [ST]	Sterols [ST01]	Ergosterols and C24-methyl derivatives [ST0103]	--	--	--	--	--	--
pos_982	Butyl (S)-3-hydroxybutyrate glucoside	C14H26O8	--	--	--	--	--	--	HMDB0031694	--	Organic compounds	Lipids and lipid-like molecules	Fatty Acyls	Fatty acyl glycosides
pos_9820	Kanzonol J	C26H30O5	--	--	--	--	--	--	HMDB0040605	152511-47-2	Organic compounds	Phenylpropanoids and polyketides	Isoflavonoids	Pyranoisoflavonoids
pos_9825	Manumycin A	C31H38N2O7	C12111	--	LMFA08020185	Fatty Acyls [FA]	Fatty amides [FA08]	N-acyl amines [FA0802]	HMDB0242678	--	Organic compounds	Organic oxygen compounds	Organooxygen compounds	Carbonyl compounds
pos_9829	2'-Norberbamunine	C35H38N2O6	C06512	Isoquinoline alkaloid biosynthesis(ko00950)	--	--	--	--	--	--	--	--	--	--
pos_983	5-Methylthiopentanaldoxime	C6H13NOS	C17245	Glucosinolate biosynthesis(ko00966);;2-Oxocarboxylic acid metabolism(ko01210)	--	--	--	--	--	--	--	--	--	--
pos_984	Tyrosyl-Asparagine	C13H17N3O5	--	--	--	--	--	--	HMDB0029100	--	Organic compounds	Organic acids and derivatives	Carboxylic acids and derivatives	Amino acids, peptides, and analogues
pos_9847	Pheophorbide a	C35H36N4O5	C18021	Porphyrin metabolism(ko00860);;Biosynthesis of secondary metabolites(ko01110)	--	--	--	--	HMDB0256449	--	--	--	--	--
pos_985	L-Homophenylalanine	C10H13NO2	C17235	Phenylalanine, tyrosine and tryptophan biosynthesis(ko00400);;Glucosinolate biosynthesis(ko00966);;Metabolic pathways(ko01100);;Biosynthesis of secondary metabolites(ko01110);;2-Oxocarboxylic acid metabolism(ko01210)	--	--	--	--	--	--	--	--	--	--
pos_9854	LysoPE 18:0(2n isomer)	C23H48NO7P	--	--	--	--	--	--	--	--	--	--	--	--
pos_9855	D-Urobilin	C33H40N4O6	C05795	Porphyrin metabolism(ko00860);;Metabolic pathways(ko01100);;Biosynthesis of secondary metabolites(ko01110)	--	--	--	--	--	--	--	--	--	--
pos_986	2-Amino-5-formylamino-6-(5-phospho-D-ribosylamino)pyrimidin-4(3H)-one	C10H16N5O9P	C15563	Riboflavin metabolism(ko00740);;Metabolic pathways(ko01100)	--	--	--	--	--	--	--	--	--	--
pos_987	MM 42842	C13H22N4O9S	C20928	Monobactam biosynthesis(ko00261);;Biosynthesis of secondary metabolites(ko01110)	--	--	--	--	--	--	--	--	--	--
pos_9873	Lolitrem B	C42H55NO7	C20551	Biosynthesis of secondary metabolites(ko01110)	--	--	--	--	--	--	--	--	--	--
pos_988	Isopenicillin N	C14H21N3O6S	C05557	Penicillin and cephalosporin biosynthesis(ko00311);;Metabolic pathways(ko01100);;Biosynthesis of secondary metabolites(ko01110)	--	--	--	--	HMDB0253667	--	Organic compounds	Organic acids and derivatives	Carboxylic acids and derivatives	Amino acids, peptides, and analogues
pos_989	Pantetheine	C11H22N2O4S	C00831	Carbapenem biosynthesis(ko00332);;Pantothenate and CoA biosynthesis(ko00770);;Metabolic pathways(ko01100);;Biosynthesis of secondary metabolites(ko01110)	--	--	--	--	HMDB0003426	496-65-1	Organic compounds	Organic acids and derivatives	Carboxylic acids and derivatives	Amino acids, peptides, and analogues
pos_99	(R)-5,6-Dihydrothymine	C5H8N2O2	C21028	Pyrimidine metabolism(ko00240);;Metabolic pathways(ko01100)	--	--	--	--	--	--	--	--	--	--
pos_991	6-Keto-prostaglandin E1	C20H32O6	C05962	Arachidonic acid metabolism(ko00590);;Metabolic pathways(ko01100)	--	--	--	--	4241	--	--	--	--	--
pos_992	Terpendole K	C32H39NO5	C20552	Biosynthesis of secondary metabolites(ko01110)	--	--	--	--	--	--	--	--	--	--
pos_993	Gibberellin A14	C20H28O5	C11858	Diterpenoid biosynthesis(ko00904);;Metabolic pathways(ko01100);;Biosynthesis of secondary metabolites(ko01110)	LMPR0104170015	Prenol Lipids [PR]	Isoprenoids [PR01]	C20 isoprenoids (diterpenes) [PR0104]	HMDB0303454	--	Organic compounds	Lipids and lipid-like molecules	Prenol lipids	Diterpenoids
pos_994	L-(+)-Anaferine	C13H24N2O	C06183	Tropane, piperidine and pyridine alkaloid biosynthesis(ko00960);;Metabolic pathways(ko01100);;Biosynthesis of secondary metabolites(ko01110)	--	--	--	--	--	--	--	--	--	--
pos_995	3-Methoxytyramine	C9H13NO2	C05587	Tyrosine metabolism(ko00350);;Betalain biosynthesis(ko00965);;Metabolic pathways(ko01100)	--	--	--	--	HMDB0000022	554-52-9	Organic compounds	Benzenoids	Phenols	Methoxyphenols
pos_996	E-64	C15H27N5O5	C01341	--	--	--	--	--	--	--	--	--	--	--
pos_999	Cyanidin 3-O-rutinoside 5-O-beta-D-glucoside	C33H41O20+	C12646	Anthocyanin biosynthesis(ko00942)	--	--	--	--	--	--	--	--	--	--
#ID	name	Formula	KEGG_annotation	KEGG_pathway_annotation	LM_ID(lipidmaps)	CATEGORY(lipidmaps)	MAIN_CLASS(lipidmaps)	SUB_CLASS	HMDB_ID	CAS	kingdom(HMDB)	super_class(HMDB)	HMDB_taxonomy	sub_class(HMDB)
neg_1001	13(S)-HPOT	C18H30O4	C04785	alpha-Linolenic acid metabolism(ko00592);;Metabolic pathways(ko01100);;Biosynthesis of secondary metabolites(ko01110)	--	--	--	--	HMDB0301803	67597-26-6	Organic compounds	Lipids and lipid-like molecules	Fatty Acyls	Lineolic acids and derivatives
neg_1002	Quinapril	C25H30N2O5	C07398	--	--	--	--	--	HMDB0015019	85441-61-8	Organic compounds	Organic acids and derivatives	Carboxylic acids and derivatives	Amino acids, peptides, and analogues
neg_1003	9(S)-HpODE	C18H32O4	C14827	Linoleic acid metabolism(ko00591);;Metabolic pathways(ko01100)	--	--	--	--	HMDB0006940	--	Organic compounds	Lipids and lipid-like molecules	Fatty Acyls	Lineolic acids and derivatives
neg_1004	2-epi-5-epi-Valiolone	C7H12O6	C17691	Metabolic pathways(ko01100);;Biosynthesis of secondary metabolites(ko01110)	--	--	--	--	--	--	--	--	--	--
neg_1005	Gingerglycolipid A	C33H56O14	--	--	LMGL04010019	Glycerolipids [GL]	Glycosylmonoradylglycerols [GL04]	Glycosylmonoacylglycerols [GL0401]	HMDB0041093	145937-22-0	Organic compounds	Lipids and lipid-like molecules	Glycerolipids	Glycosylglycerols
neg_1008	Citrusin I	C34H53N7O9	--	--	--	--	--	--	HMDB0303680	--	Organic compounds	Organic acids and derivatives	Carboxylic acids and derivatives	Amino acids, peptides, and analogues
neg_101	Aurachin D	C25H33NO	C10641	Metabolic pathways(ko01100);;Biosynthesis of secondary metabolites(ko01110)	--	--	--	--	--	--	--	--	--	--
neg_1016	10-Deoxymethymycin	C25H43NO6	C11994	Metabolic pathways(ko01100);;Biosynthesis of secondary metabolites(ko01110)	LMPK04000035	Polyketides [PK]	Macrolides and lactone polyketides [PK04]	--	--	--	--	--	--	--
neg_1020	13-Desoxyterpendole I	C27H35NO4	C20542	Biosynthesis of secondary metabolites(ko01110)	--	--	--	--	--	--	--	--	--	--
neg_1021	(9Z,11E)-(13S)-13-Hydroperoxyoctadeca-9,11-dienoic acid	C18H32O4	C04717	Linoleic acid metabolism(ko00591);;Metabolic pathways(ko01100)	--	--	--	--	HMDB0003871	33964-75-9	Organic compounds	Lipids and lipid-like molecules	Fatty Acyls	Lineolic acids and derivatives
neg_1027	L-Lysine	C6H14N2O2	C00047	Lysine biosynthesis(ko00300);;Lysine degradation(ko00310);;D-Amino acid metabolism(ko00470);;Biotin metabolism(ko00780);;Tropane, piperidine and pyridine alkaloid biosynthesis(ko00960);;Aminoacyl-tRNA biosynthesis(ko00970);;Metabolic pathways(ko01100);;Biosynthesis of secondary metabolites(ko01110);;2-Oxocarboxylic acid metabolism(ko01210);;Biosynthesis of amino acids(ko01230);;ABC transporters(k…	--	--	--	--	HMDB0000182	56-87-1	Organic compounds	Organic acids and derivatives	Carboxylic acids and derivatives	Amino acids, peptides, and analogues
neg_1028	LysoPE 18:4	C23H40NO7P	--	--	--	--	--	--	--	--	--	--	--	--
neg_1029	Oripavine	C18H19NO3	C06175	Isoquinoline alkaloid biosynthesis(ko00950);;Metabolic pathways(ko01100);;Biosynthesis of secondary metabolites(ko01110)	--	--	--	--	HMDB0030251	467-04-9	Organic compounds	Alkaloids and derivatives	Morphinans	--
neg_1030	13(S)-HODE	C18H32O3	C14762	Linoleic acid metabolism(ko00591)	--	--	--	--	--	--	--	--	--	--
neg_1032	53480922	C21H44NO7P	--	--	--	--	--	--	--	--	--	--	--	--
neg_1033	Gibberellin A12	C20H28O4	C11857	Diterpenoid biosynthesis(ko00904);;Metabolic pathways(ko01100);;Biosynthesis of secondary metabolites(ko01110)	LMPR0104170014	Prenol Lipids [PR]	Isoprenoids [PR01]	C20 isoprenoids (diterpenes) [PR0104]	HMDB0303453	--	Organic compounds	Lipids and lipid-like molecules	Prenol lipids	Diterpenoids
neg_1034	19-Hydroxytabersonine	C21H24N2O3	C11642	Indole alkaloid biosynthesis(ko00901);;Biosynthesis of secondary metabolites(ko01110)	--	--	--	--	--	--	--	--	--	--
neg_1038	13-Hydroperoxy-9Z,11E-octadecadienoic acid	C18H32O4	--	--	--	--	--	--	--	--	--	--	--	--
neg_1039	LysoPC 17:2	C25H48NO7P	--	--	--	--	--	--	--	--	--	--	--	--
neg_104	(R)-Mevalonate	C6H12O4	C00418	Terpenoid backbone biosynthesis(ko00900);;Metabolic pathways(ko01100);;Biosynthesis of secondary metabolites(ko01110)	--	--	--	--	HMDB0000227	17817-88-8	Organic compounds	Lipids and lipid-like molecules	Fatty Acyls	Fatty acids and conjugates
neg_1040	LysoPC 18:2(2n isomer)	C26H50NO7P	--	--	--	--	--	--	--	--	--	--	--	--
neg_1042	8-Methylthiooctanaldoxime	C9H19NOS	C17251	Glucosinolate biosynthesis(ko00966);;2-Oxocarboxylic acid metabolism(ko01210)	--	--	--	--	--	--	--	--	--	--
neg_1043	(9Z)-Hexadecenoic acid	C16H30O2	C08362	Fatty acid biosynthesis(ko00061);;Metabolic pathways(ko01100)	--	--	--	--	HMDB0003229	373-49-9	Organic compounds	Lipids and lipid-like molecules	Fatty Acyls	Fatty acids and conjugates
neg_1044	9(S)-HOTrE	C18H30O3	C16326	alpha-Linolenic acid metabolism(ko00592)	--	--	--	--	HMDB0247705	--	Organic compounds	Lipids and lipid-like molecules	Fatty Acyls	Lineolic acids and derivatives
neg_1045	Codeinone	C18H19NO3	C06171	Isoquinoline alkaloid biosynthesis(ko00950);;Metabolic pathways(ko01100);;Biosynthesis of secondary metabolites(ko01110)	--	--	--	--	HMDB0304293	--	Organic compounds	Alkaloids and derivatives	Morphinans	--
neg_1047	Cortisol	C21H30O5	C00735	Metabolic pathways(ko01100)	LMST02030001	Sterol Lipids [ST]	Steroids [ST02]	C21 steroids (gluco/mineralocorticoids, progestogins) and derivatives [ST0203]	HMDB0000063	50-23-7	Organic compounds	Lipids and lipid-like molecules	Steroids and steroid derivatives	Hydroxysteroids
neg_1049	LysoPE 18:2(2n isomer)	C23H44NO7P	--	--	--	--	--	--	--	--	--	--	--	--
neg_1051	8-[(1R,2R)-3-Oxo-2-{(Z)-pent-2-enyl}cyclopentyl]octanoate	C18H30O3	C22503	--	--	--	--	--	--	--	--	--	--	--
neg_1052	4-Hydroxynonenal	C9H16O2	C21642	--	LMFA06000051	Fatty Acyls [FA]	Fatty aldehydes [FA06]	--	HMDB0004362	75899-68-2	Organic compounds	Lipids and lipid-like molecules	Fatty Acyls	Fatty alcohols
neg_1055	Sphinganine 1-phosphate	C18H40NO5P	C01120	Sphingolipid metabolism(ko00600);;Metabolic pathways(ko01100)	--	--	--	--	HMDB0001383	19794-97-9	Organic compounds	Lipids and lipid-like molecules	Sphingolipids	Phosphosphingolipids
neg_1059	LysoPE 18:3	C23H42NO7P	--	--	--	--	--	--	--	--	--	--	--	--
neg_1063	Vinpocetine	C22H26N2O2	--	--	--	--	--	--	HMDB0243512	--	Organic compounds	Alkaloids and derivatives	Eburnan-type alkaloids	--
neg_1064	IBMX	C10H14N4O2	C13708	--	--	--	--	--	HMDB0245912	--	Organic compounds	Organoheterocyclic compounds	Imidazopyrimidines	Purines and purine derivatives
neg_1065	Carnitine	C7H16NO3+	C00487	Lysine degradation(ko00310);;Metabolic pathways(ko01100);;ABC transporters(ko02010)	--	--	--	--	HMDB0000062	541-15-1	Organic compounds	Organic nitrogen compounds	Organonitrogen compounds	Quaternary ammonium salts
neg_1066	Leukotriene A4	C20H30O3	C00909	Arachidonic acid metabolism(ko00590);;Metabolic pathways(ko01100)	LMFA03020023	Fatty Acyls [FA]	Eicosanoids [FA03]	Leukotrienes [FA0302]	HMDB0001337	72059-45-1	Organic compounds	Lipids and lipid-like molecules	Fatty Acyls	Fatty acids and conjugates
neg_1070	Hexadecanoic acid	C16H32O2	C00249	Fatty acid biosynthesis(ko00061);;Fatty acid elongation(ko00062);;Fatty acid degradation(ko00071);;Cutin, suberine and wax biosynthesis(ko00073);;Biosynthesis of unsaturated fatty acids(ko01040);;Metabolic pathways(ko01100);;Fatty acid metabolism(ko01212)	LMFA01010001	Fatty Acyls [FA]	Fatty Acids and Conjugates [FA01]	Straight chain fatty acids [FA0101]	HMDB0000220	1957-10-03	Organic compounds	Lipids and lipid-like molecules	Fatty Acyls	Fatty acids and conjugates
neg_1072	Kukoamine A	C28H42N4O6	C17615	--	--	--	--	--	HMDB0030392	75288-96-9	Organic compounds	Benzenoids	Phenols	Benzenediols
neg_1075	Feruloylputrescine	C14H20N2O3	C10497	Arginine and proline metabolism(ko00330);;Metabolic pathways(ko01100)	--	--	--	--	HMDB0033463	501-13-3	Organic compounds	Phenylpropanoids and polyketides	Cinnamic acids and derivatives	Hydroxycinnamic acids and derivatives
neg_1076	Caffeoylcholine	C14H20NO4+	--	--	--	--	--	--	--	--	--	--	--	--
neg_1077	Avermectin A1b	C48H72O14	C11968	Metabolic pathways(ko01100);;Biosynthesis of secondary metabolites(ko01110)	LMPK04000021	Polyketides [PK]	Macrolides and lactone polyketides [PK04]	--	--	--	--	--	--	--
neg_108	LysoPA 18:0 (2n isomer)	C21H43O7P	--	--	--	--	--	--	--	--	--	--	--	--
neg_1080	all-trans-Heptaprenyl diphosphate	C35H60O7P2	C04216	Terpenoid backbone biosynthesis(ko00900);;Biosynthesis of secondary metabolites(ko01110)	LMPR03030006	Prenol Lipids [PR]	Polyprenols [PR03]	Bactoprenol diphosphates [PR0303]	HMDB0012187	76078-18-7	Organic compounds	Lipids and lipid-like molecules	Prenol lipids	Polyprenols
neg_1081	Prephytoene diphosphate	C40H68O7P2	C03427	Carotenoid biosynthesis(ko00906);;Metabolic pathways(ko01100);;Biosynthesis of secondary metabolites(ko01110)	LMPR01070253	Prenol Lipids [PR]	Isoprenoids [PR01]	C40 isoprenoids (tetraterpenes) [PR0107]	HMDB0003023	38005-61-7	Organic compounds	Lipids and lipid-like molecules	Prenol lipids	Triterpenoids
neg_1082	1-Palmitoyl-2-hydroxy-sn-glycero-3-phosphoethanolamine	C21H44NO7P	--	--	--	--	--	--	HMDB0011503	53862-35-4	Organic compounds	Lipids and lipid-like molecules	Glycerophospholipids	Glycerophosphoethanolamines
neg_1084	Alanyl-Glutamate	C8H14N2O5	--	--	--	--	--	--	HMDB0028686	13187-90-1	Organic compounds	Organic acids and derivatives	Carboxylic acids and derivatives	Amino acids, peptides, and analogues
neg_1085	Novamethymycin	C25H43NO8	C20741	Biosynthesis of secondary metabolites(ko01110)	--	--	--	--	--	--	--	--	--	--
neg_1089	1-Palmitoyl-sn-glycero-3-phosphocholine	C24H50NO7P	C04102	--	--	--	--	--	HMDB0010382	17364-16-8	Organic compounds	Lipids and lipid-like molecules	Glycerophospholipids	Glycerophosphocholines
neg_1093	Hydroxychlorobactene glucoside	C46H64O6	C15914	Carotenoid biosynthesis(ko00906);;Biosynthesis of secondary metabolites(ko01110)	--	--	--	--	--	--	--	--	--	--
neg_1094	Acetylsaikosaponin A	C44H71O14	--	--	--	--	--	--	--	--	--	--	--	--
neg_1095	(±)9-HODE	C18H32O3	--	--	--	--	--	--	--	--	--	--	--	--
neg_1096	Cucurbitacin E	C32H44O8	C08797	Biosynthesis of various alkaloids(ko00996);;Biosynthesis of secondary metabolites(ko01110)	LMST01010107	Sterol Lipids [ST]	Sterols [ST01]	Cholesterol and derivatives [ST0101]	HMDB0250581	--	Organic compounds	Lipids and lipid-like molecules	Steroids and steroid derivatives	Cucurbitacins
neg_1097	2-Acetamido-4-(D-alanylamino)-2,4,6-trideoxy-D-mannopyranose	C11H21N3O5	C22249	Metabolic pathways(ko01100);;Biosynthesis of nucleotide sugars(ko01250)	--	--	--	--	--	--	--	--	--	--
neg_1098	Epothilone B	C27H41NO6S	C12154	--	LMPK04000041	Polyketides [PK]	Macrolides and lactone polyketides [PK04]	--	HMDB0251874	--	Organic compounds	Phenylpropanoids and polyketides	Macrolides and analogues	Epothilones and analogues
neg_1099	1-Oleoyl-sn-glycero-3-phosphocholine	C26H52NO7P	C03916	--	--	--	--	--	HMDB0002815	19420-56-5	Organic compounds	Lipids and lipid-like molecules	Glycerophospholipids	Glycerophosphocholines
neg_110	Saikosaponin G	C42H68O13	--	--	--	--	--	--	--	--	--	--	--	--
neg_1100	Sclareol	C20H36O2	C09183	Diterpenoid biosynthesis(ko00904);;Biosynthesis of secondary metabolites(ko01110)	LMPR0104030010	Prenol Lipids [PR]	Isoprenoids [PR01]	C20 isoprenoids (diterpenes) [PR0104]	HMDB0036827	515-03-7	Organic compounds	Lipids and lipid-like molecules	Prenol lipids	Diterpenoids
neg_1101	Discadenine	C14H20N6O2	C01804	Zeatin biosynthesis(ko00908);;Biosynthesis of secondary metabolites(ko01110)	--	--	--	--	--	--	--	--	--	--
neg_1103	Gentamicin X2	C19H38N4O10	C17702	Neomycin, kanamycin and gentamicin biosynthesis(ko00524);;Biosynthesis of secondary metabolites(ko01110)	--	--	--	--	--	--	--	--	--	--
neg_1105	1-Palmitoyl Lysophosphatidic Acid	C19H39O7P	--	--	--	--	--	--	--	--	--	--	--	--
neg_1108	Cycloheximide	C15H23NO4	C06685	--	--	--	--	--	HMDB0250657	--	Organic compounds	Organoheterocyclic compounds	Piperidines	Piperidinones
neg_1111	Paxilline	C27H33NO4	C13782	Biosynthesis of secondary metabolites(ko01110)	--	--	--	--	HMDB0030323	57186-25-1	Organic compounds	Organoheterocyclic compounds	Naphthopyrans	--
neg_1113	5-O-beta-D-Mycaminosyltylactone	C31H53NO8	C12001	Metabolic pathways(ko01100);;Biosynthesis of secondary metabolites(ko01110)	--	--	--	--	--	--	--	--	--	--
neg_1114	L-Olivosyl-oleandolide	C26H44O10	C11991	Metabolic pathways(ko01100);;Biosynthesis of secondary metabolites(ko01110)	LMPK04000032	Polyketides [PK]	Macrolides and lactone polyketides [PK04]	--	--	--	--	--	--	--
neg_1117	Withaferin A	C28H38O6	C08841	--	LMST01160017	Sterol Lipids [ST]	Sterols [ST01]	Withanolides and derivatives [ST0116]	HMDB0259897	--	Organic compounds	Lipids and lipid-like molecules	Steroids and steroid derivatives	Steroid lactones
neg_1124	Abscisate	C15H20O4	C06082	Carotenoid biosynthesis(ko00906);;Metabolic pathways(ko01100);;Biosynthesis of secondary metabolites(ko01110);;Plant hormone signal transduction(ko04075)	--	--	--	--	HMDB0029382	639-46-3	Organic compounds	Lipids and lipid-like molecules	Prenol lipids	Sesquiterpenoids
neg_1126	[6]-Shogaol	C17H24O3	C10494	--	--	--	--	--	--	--	--	--	--	--
neg_1127	cis-9,10-Epoxystearic acid	C18H34O3	--	--	--	--	--	--	HMDB0247617	--	Organic compounds	Lipids and lipid-like molecules	Fatty Acyls	Lineolic acids and derivatives
neg_1128	Kadcoccilactone A	C30H44O7	--	--	--	--	--	--	--	--	--	--	--	--
neg_1129	Leukotriene E4	C23H37NO5S	C05952	Arachidonic acid metabolism(ko00590);;Metabolic pathways(ko01100)	LMFA03020002	Fatty Acyls [FA]	Eicosanoids [FA03]	Leukotrienes [FA0302]	HMDB0002200	75715-89-8	Organic compounds	Lipids and lipid-like molecules	Fatty Acyls	Eicosanoids
neg_1130	Oleandolide	C20H34O7	C11990	Metabolic pathways(ko01100);;Biosynthesis of secondary metabolites(ko01110)	LMPK04000031	Polyketides [PK]	Macrolides and lactone polyketides [PK04]	--	--	--	--	--	--	--
neg_1131	4-Androsten-17.beta.-ol-3-one glucosiduronate	C25H36O8	--	--	--	--	--	--	--	--	--	--	--	--
neg_1133	Prednisolone Acetate	C23H30O6	C08180	--	--	--	--	--	HMDB0014998	50-24-8	Organic compounds	Lipids and lipid-like molecules	Steroids and steroid derivatives	Hydroxysteroids
neg_1136	10,16-Dihydroxypalmitic acid	C16H32O4	--	--	--	--	--	--	--	--	--	--	--	--
neg_1137	Berbamunine	C36H40N2O6	C05177	Isoquinoline alkaloid biosynthesis(ko00950);;Biosynthesis of secondary metabolites(ko01110)	--	--	--	--	--	--	--	--	--	--
neg_1138	Avermectin B1b	C47H70O14	C11967	Metabolic pathways(ko01100);;Biosynthesis of secondary metabolites(ko01110)	LMPK04000020	Polyketides [PK]	Macrolides and lactone polyketides [PK04]	--	--	--	--	--	--	--
neg_1139	Corticosterone	C21H30O4	C02140	Metabolic pathways(ko01100)	LMST02030186	Sterol Lipids [ST]	Steroids [ST02]	C21 steroids (gluco/mineralocorticoids, progestogins) and derivatives [ST0203]	HMDB0001547	50-22-6	Organic compounds	Lipids and lipid-like molecules	Steroids and steroid derivatives	Hydroxysteroids
neg_1145	Taurocholate	C26H45NO7S	C05122	Taurine and hypotaurine metabolism(ko00430);;Metabolic pathways(ko01100)	--	--	--	--	HMDB0000036	81-24-3	Organic compounds	Lipids and lipid-like molecules	Steroids and steroid derivatives	Bile acids, alcohols and derivatives
neg_1147	Avermectin B1a	C48H72O14	C11983	Metabolic pathways(ko01100);;Biosynthesis of secondary metabolites(ko01110)	LMPK04000024	Polyketides [PK]	Macrolides and lactone polyketides [PK04]	--	--	--	--	--	--	--
neg_1148	2,3-Dinor-8-iso prostaglandin F2alpha	C18H30O5	C14794	Arachidonic acid metabolism(ko00590)	--	--	--	--	--	--	--	--	--	--
neg_1149	3alpha-Hydroxy-5alpha-androstan-17-one (Androsterone)	C19H30O2	--	--	--	--	--	--	--	--	--	--	--	--
neg_115	Tabersonine	C21H24N2O2	C09244	Indole alkaloid biosynthesis(ko00901);;Metabolic pathways(ko01100);;Biosynthesis of secondary metabolites(ko01110)	--	--	--	--	--	--	--	--	--	--
neg_1150	Dihydroshikonofuran	C16H20O3	C18135	Ubiquinone and other terpenoid-quinone biosynthesis(ko00130)	--	--	--	--	--	--	--	--	--	--
neg_1151	Paspaline B	C28H37NO3	C20587	Biosynthesis of secondary metabolites(ko01110)	--	--	--	--	--	--	--	--	--	--
neg_1152	Neomethymycin	C25H43NO7	C11995	Biosynthesis of secondary metabolites(ko01110)	LMPK04000036	Polyketides [PK]	Macrolides and lactone polyketides [PK04]	--	--	--	--	--	--	--
neg_1154	Protolimonoid	C26H36O4	--	--	--	--	--	--	--	--	--	--	--	--
neg_1158	20-hydroxy-PGF2a	C20H34O6	--	--	--	--	--	--	HMDB0004049	--	Organic compounds	Lipids and lipid-like molecules	Fatty Acyls	Eicosanoids
neg_1159	Stemmadenine	C21H26N2O3	C11691	Indole alkaloid biosynthesis(ko00901);;Metabolic pathways(ko01100);;Biosynthesis of secondary metabolites(ko01110)	--	--	--	--	--	--	--	--	--	--
neg_1164	Bufalin	C24H34O4	C16922	--	LMST01130001	Sterol Lipids [ST]	Sterols [ST01]	Bufanolides and derivatives [ST0113]	HMDB0249428	--	Organic compounds	Lipids and lipid-like molecules	Steroids and steroid derivatives	Steroid lactones
neg_1165	Avermectin B1b monosaccharide	C40H58O11	C11965	Metabolic pathways(ko01100);;Biosynthesis of secondary metabolites(ko01110)	--	--	--	--	--	--	--	--	--	--
neg_1166	16alpha-Hydroxyestrone	C18H22O3	C05300	Metabolic pathways(ko01100)	LMST02010041	Sterol Lipids [ST]	Steroids [ST02]	C18 steroids (estrogens) and derivatives [ST0201]	HMDB0000313	966-06-3	Organic compounds	Lipids and lipid-like molecules	Steroids and steroid derivatives	Estrane steroids
neg_1177	3-Dihydrocadambine	C27H34N2O10	--	--	--	--	--	--	--	--	--	--	--	--
neg_1179	Broussonetine B	C24H45NO10	--	--	--	--	--	--	--	--	--	--	--	--
neg_118	Celastrol	C29H38O4	--	--	--	--	--	--	HMDB0002385	34157-83-0	Organic compounds	Lipids and lipid-like molecules	Prenol lipids	Triterpenoids
neg_1181	1-Oleoyl Lysophosphatidic Acid	C21H41O7P	--	--	--	--	--	--	--	--	--	--	--	--
neg_1186	16-Hydroxypalmitate	C16H32O3	C18218	Cutin, suberine and wax biosynthesis(ko00073);;Metabolic pathways(ko01100)	--	--	--	--	HMDB0006294	506-13-8	Organic compounds	Lipids and lipid-like molecules	Fatty Acyls	Fatty acids and conjugates
neg_1191	TTNPB	C24H28O2	C15634	--	--	--	--	--	--	--	--	--	--	--
neg_1198	17alpha-Hydroxypregnenolone	C21H32O3	C05138	Metabolic pathways(ko01100)	LMST02030089	Sterol Lipids [ST]	Steroids [ST02]	C21 steroids (gluco/mineralocorticoids, progestogins) and derivatives [ST0203]	HMDB0000363	387-79-1	Organic compounds	Lipids and lipid-like molecules	Steroids and steroid derivatives	Pregnane steroids
neg_1200	Glycyl-Arginine	C8H17N5O3	--	--	--	--	--	--	HMDB0028835	--	Organic compounds	Organic acids and derivatives	Carboxylic acids and derivatives	Amino acids, peptides, and analogues
neg_1202	Nopaline	C11H20N4O6	C01682	Arginine and proline metabolism(ko00330);;Metabolic pathways(ko01100);;ABC transporters(ko02010)	--	--	--	--	--	--	--	--	--	--
neg_1206	Alangimarckine	C29H37N3O3	C09328	Isoquinoline alkaloid biosynthesis(ko00950)	--	--	--	--	--	--	--	--	--	--
neg_1209	Deltaline	C27H41NO8	C08679	--	--	--	--	--	HMDB0250984	--	Organic compounds	Lipids and lipid-like molecules	Prenol lipids	Diterpenoids
neg_1215	Pregnanolone	C21H34O2	C05480	Metabolic pathways(ko01100)	LMST02030175	Sterol Lipids [ST]	Steroids [ST02]	C21 steroids (gluco/mineralocorticoids, progestogins) and derivatives [ST0203]	HMDB0062782	128-20-1	Organic compounds	Lipids and lipid-like molecules	Steroids and steroid derivatives	Pregnane steroids
neg_122	Myriocin	C21H39NO6	C19914	--	LMFA01060203	Fatty Acyls [FA]	Fatty Acids and Conjugates [FA01]	Oxo fatty acids [FA0106]	--	--	--	--	--	--
neg_1222	Docosanedioate	C22H42O4	C19625	Cutin, suberine and wax biosynthesis(ko00073)	--	--	--	--	HMDB0304342	--	Organic compounds	Lipids and lipid-like molecules	Fatty Acyls	Fatty acids and conjugates
neg_1223	Red chlorophyll catabolite	C35H38N4O7	C18022	Porphyrin metabolism(ko00860);;Biosynthesis of secondary metabolites(ko01110)	--	--	--	--	--	--	--	--	--	--
neg_1232	Testosterone	C19H28O2	C00535	Metabolic pathways(ko01100)	LMST02020002	Sterol Lipids [ST]	Steroids [ST02]	C19 steroids (androgens) and derivatives [ST0202]	HMDB0000234	58-22-0	Organic compounds	Lipids and lipid-like molecules	Steroids and steroid derivatives	Androstane steroids
neg_1234	2,3-Dinor-11b-PGF2a	C18H30O6	--	--	--	--	--	--	HMDB0002277	--	Organic compounds	Lipids and lipid-like molecules	Fatty Acyls	Eicosanoids
neg_1235	Prednisone	C21H26O5	C07370	--	LMST02030180	Sterol Lipids [ST]	Steroids [ST02]	C21 steroids (gluco/mineralocorticoids, progestogins) and derivatives [ST0203]	HMDB0014773	1953-03-02	Organic compounds	Lipids and lipid-like molecules	Steroids and steroid derivatives	Hydroxysteroids
neg_1238	LysoPA 16:0 (2n isomer)	C19H39O7P	--	--	--	--	--	--	--	--	--	--	--	--
neg_1239	16-Methoxy-2,3-dihydro-3-hydroxytabersonine	C22H28N2O4	C04578	Indole alkaloid biosynthesis(ko00901);;Metabolic pathways(ko01100);;Biosynthesis of secondary metabolites(ko01110)	--	--	--	--	--	--	--	--	--	--
neg_1244	21-Hydroxypregnenolone	C21H32O3	C05485	--	LMST02030167	Sterol Lipids [ST]	Steroids [ST02]	C21 steroids (gluco/mineralocorticoids, progestogins) and derivatives [ST0203]	HMDB0004026	1164-98-3	Organic compounds	Lipids and lipid-like molecules	Steroids and steroid derivatives	Hydroxysteroids
neg_1250	Anandamide 0-phosphate	C22H38NO5P	--	--	--	--	--	--	--	--	--	--	--	--
neg_1251	Demethylmacrocin	C44H73NO17	C02400	Metabolic pathways(ko01100);;Biosynthesis of secondary metabolites(ko01110)	--	--	--	--	--	--	--	--	--	--
neg_1255	Repaglinide	C27H36N2O4	C07670	--	--	--	--	--	HMDB0015048	135062-02-1	Organic compounds	Organoheterocyclic compounds	Piperidines	Phenylpiperidines
neg_1256	6'''-Deamino-6'''-oxoparomomycin II	C23H42N4O15	C21263	Neomycin, kanamycin and gentamicin biosynthesis(ko00524);;Biosynthesis of secondary metabolites(ko01110)	--	--	--	--	--	--	--	--	--	--
neg_1257	Tubulosine	C29H37N3O3	C09248	Isoquinoline alkaloid biosynthesis(ko00950)	--	--	--	--	--	--	--	--	--	--
neg_1263	Soyasaponin gamma-A	C47H72O16	--	--	--	--	--	--	HMDB0302656	--	Organic compounds	Lipids and lipid-like molecules	Prenol lipids	Terpene glycosides
neg_1264	D-Lysopine	C9H18N2O4	C04020	Lysine degradation(ko00310)	--	--	--	--	--	--	--	--	--	--
neg_1266	PG(18_2(9Z,12Z)_18_0)	C42H79O10P	--	--	--	--	--	--	--	--	--	--	--	--
neg_1272	Cyclooctatin	C20H34O3	C21979	Metabolic pathways(ko01100);;Biosynthesis of secondary metabolites(ko01110)	--	--	--	--	--	--	--	--	--	--
neg_1273	Aurachin A	C25H33NO3	C21875	Metabolic pathways(ko01100);;Biosynthesis of secondary metabolites(ko01110)	--	--	--	--	--	--	--	--	--	--
neg_1275	Bisphenol A	C15H16O2	C13624	Metabolic pathways(ko01100)	--	--	--	--	HMDB0032133	1980-05-07	Organic compounds	Benzenoids	Benzene and substituted derivatives	Diphenylmethanes
neg_1277	Phenylalanyl-Threonine	C13H18N2O4	--	--	--	--	--	--	HMDB0029005	51352-44-4	Organic compounds	Organic acids and derivatives	Carboxylic acids and derivatives	Amino acids, peptides, and analogues
neg_1278	Taurochenodeoxycholate	C26H45NO6S	C05465	--	LMST05040005	Sterol Lipids [ST]	Steroid conjugates [ST05]	Taurine conjugates [ST0504]	HMDB0000949	1953-02-01	Organic compounds	Lipids and lipid-like molecules	Steroids and steroid derivatives	Bile acids, alcohols and derivatives
neg_13	Acetyl phosphate	C2H5O5P	C00227	Taurine and hypotaurine metabolism(ko00430);;Pyruvate metabolism(ko00620);;Metabolic pathways(ko01100);;Carbon metabolism(ko01200)	--	--	--	--	HMDB0001494	590-54-5	Organic compounds	Organic acids and derivatives	Organic phosphoric acids and derivatives	Phosphate esters
neg_133	18-Hydroxycorticosterone	C21H30O5	C01124	Metabolic pathways(ko01100)	LMST02030091	Sterol Lipids [ST]	Steroids [ST02]	C21 steroids (gluco/mineralocorticoids, progestogins) and derivatives [ST0203]	HMDB0000319	561-65-9	Organic compounds	Lipids and lipid-like molecules	Steroids and steroid derivatives	Hydroxysteroids
neg_138	Prostaglandin B2	C20H30O4	C05954	Arachidonic acid metabolism(ko00590);;Metabolic pathways(ko01100)	LMFA03010018	Fatty Acyls [FA]	Eicosanoids [FA03]	Prostaglandins [FA0301]	HMDB0004236	13367-85-6	Organic compounds	Lipids and lipid-like molecules	Fatty Acyls	Eicosanoids
neg_142	Glutathionylspermine	C20H41N7O5S	C16562	Glutathione metabolism(ko00480)	--	--	--	--	--	--	--	--	--	--
neg_143	1,14-Tetradecanedioic Acid	C14H26O4	--	--	--	--	--	--	HMDB0000872	821-38-5	Organic compounds	Lipids and lipid-like molecules	Fatty Acyls	Fatty acids and conjugates
neg_145	Picrocrocin	C16H26O7	C17055	Biosynthesis of various plant secondary metabolites(ko00999)	--	--	--	--	HMDB0005796	138-55-6	Organic compounds	Organic oxygen compounds	Organooxygen compounds	Carbohydrates and carbohydrate conjugates
neg_146	Abscisic aldehyde	C15H20O3	C13455	Carotenoid biosynthesis(ko00906);;Metabolic pathways(ko01100);;Biosynthesis of secondary metabolites(ko01110)	LMPR0103050004	Prenol Lipids [PR]	Isoprenoids [PR01]	C15 isoprenoids (sesquiterpenes) [PR0103]	HMDB0303940	--	Organic compounds	Lipids and lipid-like molecules	Prenol lipids	Sesquiterpenoids
neg_155	Antheraxanthin	C40H56O3	C08579	Carotenoid biosynthesis(ko00906);;Metabolic pathways(ko01100);;Biosynthesis of secondary metabolites(ko01110)	LMPR01070262	Prenol Lipids [PR]	Isoprenoids [PR01]	C40 isoprenoids (tetraterpenes) [PR0107]	--	--	--	--	--	--
neg_162	20alpha-Hydroxycholesterol	C27H46O2	C05500	Metabolic pathways(ko01100)	--	--	--	--	HMDB0006283	516-72-3	Organic compounds	Lipids and lipid-like molecules	Steroids and steroid derivatives	Cholestane steroids
neg_163	Geldanamycin	C29H40N2O9	C11222	--	--	--	--	--	HMDB0252665	--	Organic compounds	Phenylpropanoids and polyketides	Macrolactams	--
neg_170	Megalomicin C1	C48H84N2O17	C11987	Biosynthesis of secondary metabolites(ko01110)	LMPK04000028	Polyketides [PK]	Macrolides and lactone polyketides [PK04]	--	--	--	--	--	--	--
neg_182	17-(Furan-3-yl)-7-hydroxy-4,4,8-trimethylandrosta-1,14-diene-3,16-dione (Nimbocinol)	C26H32O4	--	--	--	--	--	--	--	--	--	--	--	--
neg_185	C20916	C11H19N3O5	C20916	Monobactam biosynthesis(ko00261);;Biosynthesis of secondary metabolites(ko01110)	--	--	--	--	--	--	--	--	--	--
neg_189	5S,8R-DiHODE; (5S,8R,9Z,12Z)-5,8-Dihydroxyoctadeca-9,12-dienoate	C18H32O4	--	--	--	--	--	--	--	--	--	--	--	--
neg_195	(15S)-15-Hydroxy-5,8,11-cis-13-trans-eicosatetraenoate	C20H32O3	C04742	Arachidonic acid metabolism(ko00590);;Metabolic pathways(ko01100)	--	--	--	--	HMDB0003876	54845-95-3	Organic compounds	Lipids and lipid-like molecules	Fatty Acyls	Eicosanoids
neg_200	beta-Paxitriol	C27H35NO4	C20593	Biosynthesis of secondary metabolites(ko01110)	--	--	--	--	--	--	--	--	--	--
neg_207	Digoxigenin	C23H34O5	--	--	LMST01120008	Sterol Lipids [ST]	Sterols [ST01]	Cardanolides and derivatives [ST0112]	HMDB0060731	--	Organic compounds	Lipids and lipid-like molecules	Steroids and steroid derivatives	Steroid lactones
neg_216	13-Dihydrocarminomycin	C26H29NO10	C12431	Biosynthesis of secondary metabolites(ko01110)	--	--	--	--	HMDB0244505	--	Organic compounds	Nucleosides, nucleotides, and analogues	Purine nucleotides	Cyclic purine nucleotides
neg_217	5-L-Glutamyl-taurine	C7H14N2O6S	C05844	Taurine and hypotaurine metabolism(ko00430)	--	--	--	--	HMDB0004195	--	Organic compounds	Organic acids and derivatives	Carboxylic acids and derivatives	Amino acids, peptides, and analogues
neg_221	Thymidine	C10H14N2O5	C00214	Pyrimidine metabolism(ko00240);;Metabolic pathways(ko01100);;Nucleotide metabolism(ko01232)	--	--	--	--	HMDB0000273	50-89-5	Organic compounds	Nucleosides, nucleotides, and analogues	Pyrimidine nucleosides	Pyrimidine 2'-deoxyribonucleosides
neg_222	5'-Deoxy-5'-(methylthio)adenosine	C11H15N5O3S	C00170	Cysteine and methionine metabolism(ko00270);;Zeatin biosynthesis(ko00908);;Metabolic pathways(ko01100)	--	--	--	--	HMDB0001173	2457-80-9	Organic compounds	Nucleosides, nucleotides, and analogues	5'-deoxyribonucleosides	5'-deoxy-5'-thionucleosides
neg_223	Isoandrocymbine	C21H25NO5	C16708	Isoquinoline alkaloid biosynthesis(ko00950);;Biosynthesis of secondary metabolites(ko01110)	--	--	--	--	--	--	--	--	--	--
neg_224	Acetyl-DL-Leucine	C8H15NO3	--	--	--	--	--	--	HMDB0011756	1188-21-2	Organic compounds	Organic acids and derivatives	Carboxylic acids and derivatives	Amino acids, peptides, and analogues
neg_225	4-(beta-D-Glucosyloxy)benzoate	C13H16O8	C03993	Ubiquinone and other terpenoid-quinone biosynthesis(ko00130)	--	--	--	--	--	--	--	--	--	--
neg_228	Ginkgolide A	C20H24O9	C07601	Diterpenoid biosynthesis(ko00904);;Biosynthesis of secondary metabolites(ko01110)	LMPR0104540001	Prenol Lipids [PR]	Isoprenoids [PR01]	C20 isoprenoids (diterpenes) [PR0104]	HMDB0036862	15291-75-5	Organic compounds	Lipids and lipid-like molecules	Prenol lipids	Sesquiterpenoids
neg_231	4-Fluorocatechol	C6H5FO2	C16473	Metabolic pathways(ko01100)	--	--	--	--	--	--	--	--	--	--
neg_232	DIBOA	C8H7NO4	C15770	Benzoxazinoid biosynthesis(ko00402);;Biosynthesis of various plant secondary metabolites(ko00999);;Metabolic pathways(ko01100);;Biosynthesis of secondary metabolites(ko01110)	--	--	--	--	HMDB0033733	17359-54-5	Organic compounds	Organoheterocyclic compounds	Benzoxazines	Benzoxazinones
neg_236	N-Acetylthienamycin	C13H18N2O5S	C17377	Carbapenem biosynthesis(ko00332);;Biosynthesis of secondary metabolites(ko01110)	--	--	--	--	--	--	--	--	--	--
neg_237	DIBOA-glucoside	C14H17NO9	C15772	Benzoxazinoid biosynthesis(ko00402);;Biosynthesis of various plant secondary metabolites(ko00999);;Metabolic pathways(ko01100);;Biosynthesis of secondary metabolites(ko01110)	--	--	--	--	HMDB0033734	155835-54-4	Organic compounds	Organic oxygen compounds	Organooxygen compounds	Carbohydrates and carbohydrate conjugates
neg_238	N1-Amidinostreptamine 6-phosphate	C7H17N4O7P	C11351	Biosynthesis of secondary metabolites(ko01110)	--	--	--	--	--	--	--	--	--	--
neg_239	Adenine	C5H5N5	C00147	Purine metabolism(ko00230);;Zeatin biosynthesis(ko00908);;Metabolic pathways(ko01100);;Biosynthesis of secondary metabolites(ko01110);;Nucleotide metabolism(ko01232)	--	--	--	--	HMDB0000034	73-24-5	Organic compounds	Organoheterocyclic compounds	Imidazopyrimidines	Purines and purine derivatives
neg_241	N-Acetyl-N6,N6,O-tridemethylpuromycin-5'-phosphate	C21H26N7O9P	C07028	Metabolic pathways(ko01100);;Biosynthesis of secondary metabolites(ko01110)	--	--	--	--	--	--	--	--	--	--
neg_242	Petunidin 3-O-glucoside	C22H23O12+	C12139	Anthocyanin biosynthesis(ko00942)	--	--	--	--	--	--	--	--	--	--
neg_243	3-Propylmalate	C7H12O5	C02123	Glyoxylate and dicarboxylate metabolism(ko00630)	--	--	--	--	--	--	--	--	--	--
neg_245	Allocryptopine	C21H23NO5	C02134	Isoquinoline alkaloid biosynthesis(ko00950);;Biosynthesis of secondary metabolites(ko01110)	--	--	--	--	--	--	--	--	--	--
neg_247	Demethoxycurcumin	C20H18O5	C17742	Stilbenoid, diarylheptanoid and gingerol biosynthesis(ko00945);;Biosynthesis of secondary metabolites(ko01110)	--	--	--	--	HMDB0033801	22608-11-3	Organic compounds	Phenylpropanoids and polyketides	Diarylheptanoids	Linear diarylheptanoids
neg_249	Phellopterin	C17H16O5	C17047	--	--	--	--	--	HMDB0256386	--	Organic compounds	Phenylpropanoids and polyketides	Coumarins and derivatives	Furanocoumarins
neg_252	alpha-Isopropylmalate	C7H12O5	C02504	Valine, leucine and isoleucine biosynthesis(ko00290);;Pyruvate metabolism(ko00620);;Metabolic pathways(ko01100);;Biosynthesis of secondary metabolites(ko01110);;2-Oxocarboxylic acid metabolism(ko01210);;Biosynthesis of amino acids(ko01230)	--	--	--	--	HMDB0000402	49601-06-1	Organic compounds	Lipids and lipid-like molecules	Fatty Acyls	Fatty acids and conjugates
neg_254	L-Tryptophan	C11H12N2O2	C00078	Glycine, serine and threonine metabolism(ko00260);;Tryptophan metabolism(ko00380);;Phenylalanine, tyrosine and tryptophan biosynthesis(ko00400);;Indole alkaloid biosynthesis(ko00901);;Glucosinolate biosynthesis(ko00966);;Aminoacyl-tRNA biosynthesis(ko00970);;Biosynthesis of various alkaloids(ko00996);;Biosynthesis of various plant secondary metabolites(ko00999);;Metabolic pathways(ko01100);;Biosy…	--	--	--	--	HMDB0000929	73-22-3	Organic compounds	Organoheterocyclic compounds	Indoles and derivatives	Indolyl carboxylic acids and derivatives
neg_256	Gibberellin A51-catabolite	C19H22O5	C11854	Diterpenoid biosynthesis(ko00904);;Biosynthesis of secondary metabolites(ko01110)	LMPR0104170011	Prenol Lipids [PR]	Isoprenoids [PR01]	C20 isoprenoids (diterpenes) [PR0104]	HMDB0304363	--	Organic compounds	Lipids and lipid-like molecules	Prenol lipids	Diterpenoids
neg_257	Zonisamide	C8H8N2O3S	C07504	--	--	--	--	--	HMDB0015045	68291-97-4	Organic compounds	Organoheterocyclic compounds	Benzisoxazoles	--
neg_259	2'-Deamino-2'-hydroxyparomamine	C12H24N2O8	C20353	Neomycin, kanamycin and gentamicin biosynthesis(ko00524);;Biosynthesis of secondary metabolites(ko01110)	--	--	--	--	--	--	--	--	--	--
neg_260	Tiopronin	C5H9NO3S	C12876	--	--	--	--	--	HMDB0259104	--	Organic compounds	Organic acids and derivatives	Carboxylic acids and derivatives	Amino acids, peptides, and analogues
neg_264	Chelirubine	C21H16NO5+	C06327	Isoquinoline alkaloid biosynthesis(ko00950)	--	--	--	--	--	--	--	--	--	--
neg_265	4-Amino-4-deoxychorismate	C10H11NO5	C11355	Folate biosynthesis(ko00790);;Biosynthesis of cofactors(ko01240)	--	--	--	--	HMDB0304170	--	Organic compounds	Organic acids and derivatives	Carboxylic acids and derivatives	Dicarboxylic acids and derivatives
neg_266	L-Sepiapterin	C9H11N5O3	--	--	--	--	--	--	HMDB0000238	17094-01-8	Organic compounds	Organoheterocyclic compounds	Pteridines and derivatives	Pterins and derivatives
neg_267	N-Glycoloyl-neuraminate	C11H19NO10	C03410	Amino sugar and nucleotide sugar metabolism(ko00520)	--	--	--	--	HMDB0000833	1113-83-3	Organic compounds	Organic oxygen compounds	Organooxygen compounds	Carbohydrates and carbohydrate conjugates
neg_268	Protodeoxyviolaceinic acid	C21H15N3O2	C21131	Metabolic pathways(ko01100);;Biosynthesis of secondary metabolites(ko01110)	--	--	--	--	--	--	--	--	--	--
neg_269	Forsythoside E	C20H30O12	--	--	--	--	--	--	--	--	--	--	--	--
neg_270	Clavulanate-9-aldehyde	C8H7NO5	C06661	Metabolic pathways(ko01100);;Biosynthesis of secondary metabolites(ko01110)	--	--	--	--	--	--	--	--	--	--
neg_279	7-Mercaptoheptanoic acid	C7H14O2S	C16593	Metabolic pathways(ko01100)	--	--	--	--	--	--	--	--	--	--
neg_281	p-Hydroxyphenylbutazone	C19H20N2O3	--	--	--	--	--	--	HMDB0256021	--	Organic compounds	Benzenoids	Phenols	1-hydroxy-2-unsubstituted benzenoids
neg_283	(2S,3S)-2,3-Dihydro-2,3-dihydroxybenzoate	C7H8O4	C04171	Biosynthesis of secondary metabolites(ko01110)	--	--	--	--	--	--	--	--	--	--
neg_286	Vanillic Acid-4-O-Glucuronide	C15H18O9	--	--	--	--	--	--	HMDB0060024	18191-12-3	Organic compounds	Organic oxygen compounds	Organooxygen compounds	Carbohydrates and carbohydrate conjugates
neg_287	Scytalone	C10H10O4	C00779	--	--	--	--	--	--	--	--	--	--	--
neg_289	Vaccarin	C32H38O19	--	--	LMPK12110321	Polyketides [PK]	Flavonoids [PK12]	Flavones and Flavonols [PK1211]	HMDB0259735	--	Organic compounds	Phenylpropanoids and polyketides	Flavonoids	Flavonoid glycosides
neg_291	4-Hydroxy-2,2'-bipyrrole-5-carbaldehyde	C9H8N2O2	C21569	Metabolic pathways(ko01100);;Biosynthesis of secondary metabolites(ko01110)	--	--	--	--	--	--	--	--	--	--
neg_292	L-Arogenate	C10H13NO5	C00826	Phenylalanine, tyrosine and tryptophan biosynthesis(ko00400);;Metabolic pathways(ko01100);;Biosynthesis of secondary metabolites(ko01110);;Biosynthesis of amino acids(ko01230)	--	--	--	--	HMDB0304400	--	Organic compounds	Organic acids and derivatives	Carboxylic acids and derivatives	Amino acids, peptides, and analogues
neg_295	Kaempferol-3-O-(6''-Rhamnosyl-2''-Glucosyl)Glucoside (Camelliaside A)	C33H40O20	--	--	--	--	--	--	--	--	--	--	--	--
neg_297	7,8-Didemethyl-8-hydroxy-5-deazariboflavin	C16H17N3O7	C19154	Metabolic pathways(ko01100);;Biosynthesis of cofactors(ko01240)	--	--	--	--	--	--	--	--	--	--
neg_298	alpha-Mangostin	C24H26O6	--	--	--	--	--	--	HMDB0035796	6147-11-01	Organic compounds	Organoheterocyclic compounds	Benzopyrans	1-benzopyrans
neg_299	Dopaxanthin	C18H18N2O8	C08543	Betalain biosynthesis(ko00965);;Metabolic pathways(ko01100);;Biosynthesis of secondary metabolites(ko01110)	--	--	--	--	HMDB0012221	71199-31-0	Organic compounds	Organic acids and derivatives	Carboxylic acids and derivatives	Amino acids, peptides, and analogues
neg_300	3-Deoxy-D-manno-octulosonate	C8H14O8	C01187	Metabolic pathways(ko01100);;Biosynthesis of nucleotide sugars(ko01250)	--	--	--	--	HMDB0304125	--	Organic compounds	Organic oxygen compounds	Organooxygen compounds	Carbohydrates and carbohydrate conjugates
neg_306	D-Galactaro-1,5-lactone	C6H8O7	C20889	Ascorbate and aldarate metabolism(ko00053);;Metabolic pathways(ko01100)	--	--	--	--	--	--	--	--	--	--
neg_307	N-Acetyldemethylphosphinothricin tripeptide	C12H21N3O7P	C17950	Phosphonate and phosphinate metabolism(ko00440);;Biosynthesis of secondary metabolites(ko01110)	--	--	--	--	--	--	--	--	--	--
neg_308	5-Amino-6-(5'-phospho-D-ribitylamino)uracil	C9H17N4O9P	C04454	Riboflavin metabolism(ko00740);;Metabolic pathways(ko01100);;Biosynthesis of secondary metabolites(ko01110);;Biosynthesis of cofactors(ko01240)	--	--	--	--	HMDB0003841	71491-01-5	Organic compounds	Organic oxygen compounds	Organooxygen compounds	Carbohydrates and carbohydrate conjugates
neg_311	Harpagoside	C24H30O11	C09783	--	LMPR0102070010	Prenol Lipids [PR]	Isoprenoids [PR01]	C10 isoprenoids (monoterpenes) [PR0102]	HMDB0253053	--	Organic compounds	Lipids and lipid-like molecules	Prenol lipids	Terpene glycosides
neg_317	Estrone 3-glucuronide	C24H30O8	C11133	--	LMST05010011	Sterol Lipids [ST]	Steroid conjugates [ST05]	Glucuronides [ST0501]	HMDB0004483	2479-90-5	Organic compounds	Lipids and lipid-like molecules	Steroids and steroid derivatives	Steroidal glycosides
neg_321	5-Hydroxypseudobaptigenin	C16H10O6	C19727	Isoflavonoid biosynthesis(ko00943)	LMPK12050252	Polyketides [PK]	Flavonoids [PK12]	Isoflavonoids [PK1205]	--	--	--	--	--	--
neg_323	Levofloxacin	C18H20FN3O4	C07660	--	--	--	--	--	HMDB0001929	100986-85-4	Organic compounds	Organoheterocyclic compounds	Quinolines and derivatives	Quinoline carboxylic acids
neg_324	Malonyldaidzin	C24H22O12	C16191	Isoflavonoid biosynthesis(ko00943)	--	--	--	--	HMDB0041263	124590-31-4	Organic compounds	Phenylpropanoids and polyketides	Coumarins and derivatives	Furanocoumarins
neg_325	D-Glucosaminate-6-phosphate	C6H14NO9P	C20589	Pentose phosphate pathway(ko00030)	--	--	--	--	--	--	--	--	--	--
neg_326	O-Phospho-L-homoserine	C4H10NO6P	C01102	Glycine, serine and threonine metabolism(ko00260);;Metabolic pathways(ko01100);;Biosynthesis of secondary metabolites(ko01110);;Biosynthesis of amino acids(ko01230)	--	--	--	--	HMDB0003484	4210-66-6	Organic compounds	Organic acids and derivatives	Carboxylic acids and derivatives	Amino acids, peptides, and analogues
neg_328	Tyr-Nap-OH	C28H24N2O7	--	--	--	--	--	--	--	--	--	--	--	--
neg_329	alpha-1,5-L-Arabinotetraose	C20H34O17	C20572	ABC transporters(ko02010)	--	--	--	--	--	--	--	--	--	--
neg_331	Isonocardicin A	C23H24N4O9	C00927	Monobactam biosynthesis(ko00261);;Metabolic pathways(ko01100);;Biosynthesis of secondary metabolites(ko01110)	--	--	--	--	--	--	--	--	--	--
neg_332	4,8-Dihydroxyquinoline	C9H7NO2	C05637	Tryptophan metabolism(ko00380)	--	--	--	--	HMDB0060289	--	Organic compounds	Organoheterocyclic compounds	Quinolines and derivatives	Quinolones and derivatives
neg_333	Indolepyruvate	C11H9NO3	C00331	Tryptophan metabolism(ko00380);;Metabolic pathways(ko01100)	--	--	--	--	HMDB0060484	392-12-1	Organic compounds	Organoheterocyclic compounds	Indoles and derivatives	Indolyl carboxylic acids and derivatives
neg_334	1-Phospho-alpha-D-galacturonate	C6H11O10P	C04037	Ascorbate and aldarate metabolism(ko00053);;Amino sugar and nucleotide sugar metabolism(ko00520);;Metabolic pathways(ko01100);;Biosynthesis of cofactors(ko01240);;Biosynthesis of nucleotide sugars(ko01250)	--	--	--	--	--	--	--	--	--	--
neg_335	C20911	C10H13NO8	C20911	Monobactam biosynthesis(ko00261)	--	--	--	--	--	--	--	--	--	--
neg_337	Glycyl-Tyrosine	C11H14N2O4	--	--	--	--	--	--	HMDB0304778	--	Organic compounds	Organic acids and derivatives	Carboxylic acids and derivatives	Amino acids, peptides, and analogues
neg_338	Folinic acid	C20H23N7O7	C03479	One carbon pool by folate(ko00670);;Metabolic pathways(ko01100)	--	--	--	--	HMDB0001562	68538-85-2	Organic compounds	Organoheterocyclic compounds	Pteridines and derivatives	Pterins and derivatives
neg_341	Curcumin	C21H20O6	C10443	Stilbenoid, diarylheptanoid and gingerol biosynthesis(ko00945);;Biosynthesis of secondary metabolites(ko01110)	--	--	--	--	HMDB0002269	458-37-7	Organic compounds	Phenylpropanoids and polyketides	Diarylheptanoids	Linear diarylheptanoids
neg_342	2-(Acetamidomethylene)succinate	C7H9NO5	C01215	Vitamin B6 metabolism(ko00750)	--	--	--	--	--	--	--	--	--	--
neg_344	Triflupromazine	C18H19F3N2S	--	--	--	--	--	--	HMDB0014650	146-54-3	Organic compounds	Organoheterocyclic compounds	Benzothiazines	Phenothiazines
neg_346	5'-Phosphoribosylglycinamide	C7H15N2O8P	C03838	Purine metabolism(ko00230);;Metabolic pathways(ko01100);;Biosynthesis of secondary metabolites(ko01110)	--	--	--	--	HMDB0002022	10074-18-7	Organic compounds	Nucleosides, nucleotides, and analogues	Glycinamide ribonucleotides	--
neg_347	Estriol 16.alpha.-(.beta.-D-glucuronide)	C24H32O9	--	--	--	--	--	--	--	--	--	--	--	--
neg_349	104-2	C25H24O9	C12407	Biosynthesis of secondary metabolites(ko01110)	--	--	--	--	--	--	--	--	--	--
neg_350	Kaempferol-3-O-rutinoside	C27H30O15	C21833	Flavone and flavonol biosynthesis(ko00944);;Biosynthesis of secondary metabolites(ko01110)	--	--	--	--	HMDB0037574	17297-56-2	Organic compounds	Phenylpropanoids and polyketides	Flavonoids	Flavonoid glycosides
neg_353	Demethyldecarbamoylnovobiocin	C29H33NO10	C12475	Metabolic pathways(ko01100);;Biosynthesis of secondary metabolites(ko01110)	--	--	--	--	--	--	--	--	--	--
neg_354	Gomphrenin I (betanidin 6-O-β-glucoside)	C24H26N2O13	--	--	--	--	--	--	--	--	--	--	--	--
neg_356	183927	C26H28O13	--	--	--	--	--	--	--	--	--	--	--	--
neg_357	Sesaminol 2-O-Beta-D-Glucoside	C26H28O12	--	--	--	--	--	--	--	--	--	--	--	--
neg_359	Premithramycin A1	C27H28O12	C12384	Metabolic pathways(ko01100);;Biosynthesis of secondary metabolites(ko01110)	--	--	--	--	--	--	--	--	--	--
neg_360	D-4'-Phosphopantothenate	C9H18NO8P	C03492	beta-Alanine metabolism(ko00410);;Pantothenate and CoA biosynthesis(ko00770);;Metabolic pathways(ko01100);;Biosynthesis of cofactors(ko01240)	--	--	--	--	HMDB0001016	5875-50-3	Organic compounds	Organic acids and derivatives	Carboxylic acids and derivatives	Amino acids, peptides, and analogues
neg_362	Rhapontin	C21H24O9	C10288	--	LMPK13090002	Polyketides [PK]	Aromatic polyketides [PK13]	Diphenyl ethers, biphenyls, dibenzyls and stilbenes [PK1309]	HMDB0304731	--	Organic compounds	Phenylpropanoids and polyketides	Stilbenes	Stilbene glycosides
neg_365	Bilobalide	C15H18O8	C07605	--	--	--	--	--	HMDB0242203	--	Organic compounds	Lipids and lipid-like molecules	Prenol lipids	Terpene lactones
neg_366	N-Formylmethionine	C6H11NO3S	C03145	Cysteine and methionine metabolism(ko00270)	--	--	--	--	HMDB0001015	4289-98-9	Organic compounds	Organic acids and derivatives	Carboxylic acids and derivatives	Amino acids, peptides, and analogues
neg_367	Medicarpin 3-O-glucoside-6'-malonate	C25H26O12	C16224	Isoflavonoid biosynthesis(ko00943)	--	--	--	--	--	--	--	--	--	--
neg_369	Lupinate	C13H18N6O3	C01513	Zeatin biosynthesis(ko00908);;Biosynthesis of secondary metabolites(ko01110)	--	--	--	--	HMDB0302524	--	Organic compounds	Alkaloids and derivatives	Lupin alkaloids	Lupinine-type alkaloids
neg_370	Miraxanthin-V	C17H18N2O6	C08557	Betalain biosynthesis(ko00965);;Biosynthesis of secondary metabolites(ko01110)	--	--	--	--	--	--	--	--	--	--
neg_371	Magnoflorine	C20H24NO4+	C09581	Isoquinoline alkaloid biosynthesis(ko00950);;Biosynthesis of secondary metabolites(ko01110)	--	--	--	--	HMDB0304413	--	Organic compounds	Alkaloids and derivatives	Aporphines	--
neg_372	Chitobiose	C16H28N2O11	C01674	Amino sugar and nucleotide sugar metabolism(ko00520);;Metabolic pathways(ko01100);;ABC transporters(ko02010)	--	--	--	--	HMDB0003556	577-76-4	Organic compounds	Organic oxygen compounds	Organooxygen compounds	Carbohydrates and carbohydrate conjugates
neg_373	Tetracycline	C22H24N2O8	C06570	Metabolic pathways(ko01100);;Biosynthesis of secondary metabolites(ko01110)	--	--	--	--	HMDB0014897	60-54-8	Organic compounds	Phenylpropanoids and polyketides	Tetracyclines	--
neg_375	Sepiapterin	C9H11N5O3	C00835	Folate biosynthesis(ko00790);;Metabolic pathways(ko01100)	--	--	--	--	HMDB0000238	17094-01-8	Organic compounds	Organoheterocyclic compounds	Pteridines and derivatives	Pterins and derivatives
neg_377	DIMBOA-glucoside	C15H19NO10	C04831	Benzoxazinoid biosynthesis(ko00402);;Biosynthesis of various plant secondary metabolites(ko00999);;Metabolic pathways(ko01100);;Biosynthesis of secondary metabolites(ko01110)	--	--	--	--	--	--	--	--	--	--
neg_378	N3-Fumaroyl-L-2,3-diaminopropanoate	C7H10N2O5	C20961	Metabolic pathways(ko01100);;Biosynthesis of secondary metabolites(ko01110)	--	--	--	--	--	--	--	--	--	--
neg_379	Validoxylamine A 7'-phosphate	C14H26NO11P	C21219	Metabolic pathways(ko01100);;Biosynthesis of secondary metabolites(ko01110)	--	--	--	--	--	--	--	--	--	--
neg_380	Roseoside	C19H30O8	--	--	--	--	--	--	--	--	--	--	--	--
neg_382	15-Demethylaclacinomycin T	C29H33NO10	C20689	Biosynthesis of secondary metabolites(ko01110)	--	--	--	--	--	--	--	--	--	--
neg_383	Rutin	C27H30O16	C05625	Flavone and flavonol biosynthesis(ko00944);;Metabolic pathways(ko01100);;Biosynthesis of secondary metabolites(ko01110)	LMPK12112098	Polyketides [PK]	Flavonoids [PK12]	Flavones and Flavonols [PK1211]	HMDB0003249	153-18-4	Organic compounds	Phenylpropanoids and polyketides	Flavonoids	Flavonoid glycosides
neg_384	Quercetin 3-O-rhamnoside 7-O-glucoside	C27H30O16	C19796	Flavone and flavonol biosynthesis(ko00944)	--	--	--	--	--	--	--	--	--	--
neg_388	4”-O-Glucosylvitexin	C27H30O15	--	--	--	--	--	--	--	--	--	--	--	--
neg_397	dTDP-4-oxo-2-deoxy-alpha-D-pentos-2-ene	C15H20N2O14P2	C21352	Polyketide sugar unit biosynthesis(ko00523);;Biosynthesis of secondary metabolites(ko01110)	--	--	--	--	--	--	--	--	--	--
neg_399	Citroside A	C19H30O8	--	--	--	--	--	--	HMDB0030370	120330-44-1	Organic compounds	Lipids and lipid-like molecules	Prenol lipids	Terpene glycosides
neg_400	D-Erythrose 4-phosphate	C4H9O7P	C00279	Pentose phosphate pathway(ko00030);;Phenylalanine, tyrosine and tryptophan biosynthesis(ko00400);;Carbon fixation in photosynthetic organisms(ko00710);;Vitamin B6 metabolism(ko00750);;Metabolic pathways(ko01100);;Biosynthesis of secondary metabolites(ko01110);;Carbon metabolism(ko01200);;Biosynthesis of amino acids(ko01230);;Biosynthesis of cofactors(ko01240)	--	--	--	--	HMDB0001321	585-18-2	Organic compounds	Organic oxygen compounds	Organooxygen compounds	Carbohydrates and carbohydrate conjugates
neg_401	Rhizocticin A	C11H22N5O6P	C17944	Phosphonate and phosphinate metabolism(ko00440)	--	--	--	--	--	--	--	--	--	--
neg_403	myricanol-11-sulfate	C21H26O8S	--	--	--	--	--	--	--	--	--	--	--	--
neg_404	5-Amino-6-(5'-phosphoribosylamino)uracil	C9H15N4O9P	C01268	Riboflavin metabolism(ko00740);;Metabolic pathways(ko01100);;Biosynthesis of secondary metabolites(ko01110);;Biosynthesis of cofactors(ko01240)	--	--	--	--	--	--	--	--	--	--
neg_405	Scopoletin	C10H8O4	C01752	Biosynthesis of various plant secondary metabolites(ko00999);;Biosynthesis of secondary metabolites(ko01110)	--	--	--	--	HMDB0034344	92-61-5	Organic compounds	Phenylpropanoids and polyketides	Coumarins and derivatives	Hydroxycoumarins
neg_406	epsilon-Rhodomycinone	C22H20O9	C12425	Biosynthesis of secondary metabolites(ko01110)	--	--	--	--	--	--	--	--	--	--
neg_41	Sulfate	H2O4S	C00059	Purine metabolism(ko00230);;Monobactam biosynthesis(ko00261);;Cysteine and methionine metabolism(ko00270);;Sulfur metabolism(ko00920);;Metabolic pathways(ko01100);;Biosynthesis of secondary metabolites(ko01110);;ABC transporters(ko02010)	--	--	--	--	HMDB0001448	14808-79-8	Inorganic compounds	Homogeneous non-metal compounds	Non-metal oxoanionic compounds	Non-metal sulfates
neg_412	Apiin	C26H28O14	C04858	Flavone and flavonol biosynthesis(ko00944)	LMPK12110337	Polyketides [PK]	Flavonoids [PK12]	Flavones and Flavonols [PK1211]	HMDB0030843	26544-34-3	Organic compounds	Benzenoids	Naphthalenes	Phenylnaphthalenes
neg_414	Quercetin 3-O-beta-D-glucosyl-(1->2)-beta-D-glucosyl-(1->2)-beta-D-glucoside	C33H40O22	C12668	Flavone and flavonol biosynthesis(ko00944)	--	--	--	--	--	--	--	--	--	--
neg_415	Pelargonidin 3-(6-p-coumaroyl)glucoside	C30H27O12+	C16368	Anthocyanin biosynthesis(ko00942)	--	--	--	--	--	--	--	--	--	--
neg_418	Kaempferol 3-O-beta-D-glucosyl-(1->2)-beta-D-glucoside	C27H30O16	C12634	Flavone and flavonol biosynthesis(ko00944);;Biosynthesis of secondary metabolites(ko01110)	--	--	--	--	HMDB0304696	--	Organic compounds	Phenylpropanoids and polyketides	Flavonoids	Flavonoid glycosides
neg_420	5a,11a-Dehydrooxytetracycline	C22H22N2O9	C18296	Metabolic pathways(ko01100);;Biosynthesis of secondary metabolites(ko01110)	--	--	--	--	--	--	--	--	--	--
neg_421	Diosmetin-7-O-glucuronide	C22H20O12	--	--	--	--	--	--	--	--	--	--	--	--
neg_423	1-Methoxyphaseollin	C21H20O5	--	--	--	--	--	--	HMDB0041172	157226-48-7	Organic compounds	Phenylpropanoids and polyketides	Isoflavonoids	Furanoisoflavonoids
neg_424	Strictosidine aglycone	C21H24N2O4	C03309	Indole alkaloid biosynthesis(ko00901);;Metabolic pathways(ko01100);;Biosynthesis of secondary metabolites(ko01110)	--	--	--	--	--	--	--	--	--	--
neg_425	Maltotriose	C18H32O16	C01835	ABC transporters(ko02010)	--	--	--	--	HMDB0001262	1109-28-0	Organic compounds	Organic oxygen compounds	Organooxygen compounds	Carbohydrates and carbohydrate conjugates
neg_426	Aflatoxin G1	C17H12O7	C16755	Aflatoxin biosynthesis(ko00254);;Metabolic pathways(ko01100);;Biosynthesis of secondary metabolites(ko01110)	--	--	--	--	HMDB0030474	1165-39-5	Organic compounds	Phenylpropanoids and polyketides	Coumarins and derivatives	Furanocoumarins
neg_428	Astragalin	C21H20O11	C12249	Flavone and flavonol biosynthesis(ko00944);;Biosynthesis of secondary metabolites(ko01110)	LMPK12111725	Polyketides [PK]	Flavonoids [PK12]	Flavones and Flavonols [PK1211]	HMDB0037429	480-10-4	Organic compounds	Phenylpropanoids and polyketides	Flavonoids	Flavonoid glycosides
neg_432	Tranilast	C18H17NO5	--	--	--	--	--	--	--	--	--	--	--	--
neg_433	1,6-Dihydroxy-5-methylcyclohexa-2,4-dienecarboxylate	C8H10O4	C06720	Metabolic pathways(ko01100)	--	--	--	--	--	--	--	--	--	--
neg_434	Gomisin J	C22H28O6	--	--	--	--	--	--	HMDB0252912	--	Organic compounds	Phenylpropanoids and polyketides	Tannins	Hydrolyzable tannins
neg_435	Triethyl citrate	C12H20O7	--	--	--	--	--	--	HMDB0034263	77-93-0	Organic compounds	Organic acids and derivatives	Carboxylic acids and derivatives	Tricarboxylic acids and derivatives
neg_436	1-O-Caffeoyl xylose	C14H16O8	--	--	--	--	--	--	--	--	--	--	--	--
neg_437	S-Formylglutathione	C11H17N3O7S	C01031	Metabolic pathways(ko01100)	--	--	--	--	HMDB0001550	50409-81-9	Organic compounds	Organic acids and derivatives	Carboxylic acids and derivatives	Amino acids, peptides, and analogues
neg_44	L-Asparagine	C4H8N2O3	C00152	Alanine, aspartate and glutamate metabolism(ko00250);;Cyanoamino acid metabolism(ko00460);;Aminoacyl-tRNA biosynthesis(ko00970);;Metabolic pathways(ko01100);;Biosynthesis of secondary metabolites(ko01110);;Biosynthesis of amino acids(ko01230)	--	--	--	--	HMDB0000168	70-47-3	Organic compounds	Organic acids and derivatives	Carboxylic acids and derivatives	Amino acids, peptides, and analogues
neg_440	Pentoxifylline	C13H18N4O3	C07424	--	--	--	--	--	HMDB0014944	6493-05-06	Organic compounds	Organoheterocyclic compounds	Imidazopyrimidines	Purines and purine derivatives
neg_441	N-((R)-Pantothenoyl)-L-cysteine	C12H22N2O6S	C04079	Pantothenate and CoA biosynthesis(ko00770)	--	--	--	--	HMDB0006834	--	Organic compounds	Organic acids and derivatives	Peptidomimetics	Hybrid peptides
neg_443	(13S,14R)-1,8-Dihydroxy-13-O-acetyl-N-methylcanadine	C23H26NO8+	C21589	Isoquinoline alkaloid biosynthesis(ko00950);;Metabolic pathways(ko01100);;Biosynthesis of secondary metabolites(ko01110)	--	--	--	--	--	--	--	--	--	--
neg_449	S-Adenosylmethioninamine	C14H23N6O3S+	C01137	Cysteine and methionine metabolism(ko00270);;Arginine and proline metabolism(ko00330);;Metabolic pathways(ko01100)	--	--	--	--	HMDB0000988	22365-13-5	Organic compounds	Nucleosides, nucleotides, and analogues	5'-deoxyribonucleosides	5'-deoxy-5'-thionucleosides
neg_452	Pterolactam	C14H11N7O2	--	--	--	--	--	--	HMDB0034208	38072-88-7	Organic compounds	Organoheterocyclic compounds	Pyrrolidines	Pyrrolidones
neg_453	Parishin E	C19H24O13	--	--	--	--	--	--	--	--	--	--	--	--
neg_454	Vitexin 2''-O-beta-D-glucoside	C27H30O15	C04024	Flavone and flavonol biosynthesis(ko00944)	--	--	--	--	--	--	--	--	--	--
neg_456	Hydroxymethylbilane	C40H46N4O17	C01024	Porphyrin metabolism(ko00860);;Metabolic pathways(ko01100);;Biosynthesis of secondary metabolites(ko01110);;Biosynthesis of cofactors(ko01240)	--	--	--	--	HMDB0001137	71861-60-4	Organic compounds	Organoheterocyclic compounds	Tetrapyrroles and derivatives	--
neg_457	Nocardicin C	C23H26N4O8	C17351	Monobactam biosynthesis(ko00261);;Metabolic pathways(ko01100);;Biosynthesis of secondary metabolites(ko01110)	--	--	--	--	--	--	--	--	--	--
neg_459	8-Amino-8-demethylriboflavin	C16H19N5O6	C21646	Metabolic pathways(ko01100);;Biosynthesis of secondary metabolites(ko01110)	--	--	--	--	--	--	--	--	--	--
neg_46	Norbaeocystin	C10H13N2O4P	C21778	Indole alkaloid biosynthesis(ko00901);;Metabolic pathways(ko01100);;Biosynthesis of secondary metabolites(ko01110)	--	--	--	--	--	--	--	--	--	--
neg_461	Glyceocarpin	C20H20O5	C15509	Isoflavonoid biosynthesis(ko00943)	LMPK12070004	Polyketides [PK]	Flavonoids [PK12]	Pterocarpans [PK1207]	HMDB0037916	--	Organic compounds	Phenylpropanoids and polyketides	Isoflavonoids	Furanoisoflavonoids
neg_464	Cephalosporin C	C16H21N3O8S	C00916	Penicillin and cephalosporin biosynthesis(ko00311);;Metabolic pathways(ko01100);;Biosynthesis of secondary metabolites(ko01110)	--	--	--	--	HMDB0060450	--	Organic compounds	Organic acids and derivatives	Carboxylic acids and derivatives	Amino acids, peptides, and analogues
neg_465	L-Arginine phosphate	C6H15N4O5P	C05945	Arginine and proline metabolism(ko00330)	--	--	--	--	HMDB0029438	1189-11-3	Organic compounds	Organic acids and derivatives	Carboxylic acids and derivatives	Amino acids, peptides, and analogues
neg_466	6-Hydroxy-3-succinoylpyridine	C9H9NO4	C19631	Nicotinate and nicotinamide metabolism(ko00760);;Metabolic pathways(ko01100)	--	--	--	--	--	--	--	--	--	--
neg_467	Streptidine 6-phosphate	C8H19N6O7P	C01121	Biosynthesis of secondary metabolites(ko01110)	--	--	--	--	--	--	--	--	--	--
neg_468	3-Dimethylallyl-4-hydroxyphenylpyruvate	C14H16O4	C12456	Biosynthesis of secondary metabolites(ko01110)	--	--	--	--	--	--	--	--	--	--
neg_469	4'-O-Glucosylvitexin	C27H30O15	--	--	--	--	--	--	--	--	--	--	--	--
neg_475	Cyanidin-3-O-(6''-O-malonyl)glucoside	C24H24O14	--	--	--	--	--	--	--	--	--	--	--	--
neg_476	Urdamycin B	C37H44O13	C12406	Biosynthesis of secondary metabolites(ko01110)	--	--	--	--	--	--	--	--	--	--
neg_478	Olivetol	C11H16O2	--	--	--	--	--	--	--	--	--	--	--	--
neg_479	7-Mercaptoheptanoylthreonine	C11H21NO4S	C16594	Metabolic pathways(ko01100)	--	--	--	--	--	--	--	--	--	--
neg_480	N-Methylhydantoin	C4H6N2O2	C02565	Arginine and proline metabolism(ko00330);;Metabolic pathways(ko01100)	--	--	--	--	HMDB0003646	616-04-6	Organic compounds	Organoheterocyclic compounds	Azolines	Imidazolines
neg_482	Verbascose	C30H52O26	C08252	--	--	--	--	--	HMDB0259784	--	Organic compounds	Organic oxygen compounds	Organooxygen compounds	Carbohydrates and carbohydrate conjugates
neg_486	Phenethyl caffeate	C17H16O4	C10484	--	--	--	--	--	HMDB0302344	--	Organic compounds	Phenylpropanoids and polyketides	Cinnamic acids and derivatives	Hydroxycinnamic acids and derivatives
neg_488	cannflavin B	C21H22O6	--	--	LMPK12110795	Polyketides [PK]	Flavonoids [PK12]	Flavones and Flavonols [PK1211]	--	--	--	--	--	--
neg_491	Apigenin 7-O-neohesperidoside	C27H30O14	C12627	Flavone and flavonol biosynthesis(ko00944)	--	--	--	--	HMDB0038848	17306-46-6	Organic compounds	Phenylpropanoids and polyketides	Flavonoids	Flavonoid glycosides
neg_492	Dhurrin	C14H17NO7	C05143	Cyanoamino acid metabolism(ko00460);;Metabolic pathways(ko01100);;Biosynthesis of secondary metabolites(ko01110)	--	--	--	--	HMDB0060471	499-20-7	Organic compounds	Organic oxygen compounds	Organooxygen compounds	Carbohydrates and carbohydrate conjugates
neg_493	Sagittatoside B	C32H38O14	--	--	LMPK12112005	Polyketides [PK]	Flavonoids [PK12]	Flavones and Flavonols [PK1211]	--	--	--	--	--	--
neg_499	8,12-Diethyl-3-vinylbacteriochlorophyllide d	C34H34MgN4O3	C21427	Porphyrin metabolism(ko00860);;Biosynthesis of secondary metabolites(ko01110)	--	--	--	--	--	--	--	--	--	--
neg_501	Scopolin	C16H18O9	C01527	Biosynthesis of various plant secondary metabolites(ko00999);;Biosynthesis of secondary metabolites(ko01110)	--	--	--	--	HMDB0303366	--	Organic compounds	Phenylpropanoids and polyketides	Coumarins and derivatives	Coumarin glycosides
neg_502	Uridine	C9H12N2O6	C00299	Pyrimidine metabolism(ko00240);;Metabolic pathways(ko01100);;Nucleotide metabolism(ko01232);;ABC transporters(ko02010)	--	--	--	--	HMDB0000296	58-96-8	Organic compounds	Nucleosides, nucleotides, and analogues	Pyrimidine nucleosides	--
neg_504	Aclacinomycin A	C42H53NO15	C18638	Biosynthesis of secondary metabolites(ko01110)	--	--	--	--	HMDB0247943	--	Organic compounds	Phenylpropanoids and polyketides	Anthracyclines	--
neg_505	Betanin	C24H26N2O13	C08540	Betalain biosynthesis(ko00965);;Metabolic pathways(ko01100);;Biosynthesis of secondary metabolites(ko01110)	--	--	--	--	HMDB0029408	7659-95-2	Organic compounds	Lipids and lipid-like molecules	Prenol lipids	Sesquiterpenoids
neg_507	Pterin	C6H5N5O	C00715	--	--	--	--	--	HMDB0000802	2236-60-4	Organic compounds	Organoheterocyclic compounds	Pteridines and derivatives	Pterins and derivatives
neg_509	5''-Phosphoribostamycin	C17H35N4O13P	C18004	Neomycin, kanamycin and gentamicin biosynthesis(ko00524);;Biosynthesis of secondary metabolites(ko01110)	--	--	--	--	--	--	--	--	--	--
neg_510	Pantetheine 4'-phosphate	C11H23N2O7PS	C01134	Carbapenem biosynthesis(ko00332);;Pantothenate and CoA biosynthesis(ko00770);;Metabolic pathways(ko01100);;Biosynthesis of secondary metabolites(ko01110);;Biosynthesis of cofactors(ko01240)	--	--	--	--	HMDB0001416	2226-71-3	Organic compounds	Organic acids and derivatives	Carboxylic acids and derivatives	Amino acids, peptides, and analogues
neg_512	6-Hydroxymelatonin	C13H16N2O3	C05643	Tryptophan metabolism(ko00380)	--	--	--	--	HMDB0004081	2208-41-5	Organic compounds	Organoheterocyclic compounds	Indoles and derivatives	Hydroxyindoles
neg_513	Rifamycin Z	C35H41NO11	C14723	Biosynthesis of secondary metabolites(ko01110)	--	--	--	--	--	--	--	--	--	--
neg_514	Ansamitocinoside P-3	C37H51ClN2O14	C20139	Biosynthesis of secondary metabolites(ko01110)	--	--	--	--	--	--	--	--	--	--
neg_515	Cob(II)yrinate a,c diamide	C45H61CoN6O12+	C06504	Porphyrin metabolism(ko00860);;Metabolic pathways(ko01100);;Biosynthesis of cofactors(ko01240)	--	--	--	--	--	--	--	--	--	--
neg_522	Bavachin	C20H20O4	--	--	LMPK12140039	Polyketides [PK]	Flavonoids [PK12]	Flavanones [PK1214]	--	--	--	--	--	--
neg_525	Biotin sulfone	C10H16N2O5S	C20387	Biotin metabolism(ko00780)	--	--	--	--	HMDB0004818	40720-05-6	Organic compounds	Organoheterocyclic compounds	Thienoimidazolidines	--
neg_527	Ansamitocin P-3	C32H43ClN2O9	C12045	Biosynthesis of secondary metabolites(ko01110)	--	--	--	--	HMDB0248452	--	Organic compounds	Phenylpropanoids and polyketides	Macrolactams	--
neg_528	delta-(L-2-Aminoadipyl)-L-cysteinyl-D-valine	C14H25N3O6S	C05556	Penicillin and cephalosporin biosynthesis(ko00311);;Metabolic pathways(ko01100);;Biosynthesis of secondary metabolites(ko01110)	--	--	--	--	--	--	--	--	--	--
neg_530	Daidzein-7-O-apiosyl(1?6)glucoside	C26H28O13	--	--	--	--	--	--	--	--	--	--	--	--
neg_531	Quercetin-3-O-(2''-O-Rhamnosyl)rutinoside	C33H40O20	--	--	--	--	--	--	--	--	--	--	--	--
neg_534	3,4,5-Trimethoxycinnamic acid	C12H14O5	--	--	--	--	--	--	HMDB0002511	90-50-6	Organic compounds	Phenylpropanoids and polyketides	Cinnamic acids and derivatives	Hydroxycinnamic acids and derivatives
neg_536	Prephenate	C10H10O6	C00254	Phenylalanine, tyrosine and tryptophan biosynthesis(ko00400);;Biosynthesis of various alkaloids(ko00996);;Biosynthesis of various plant secondary metabolites(ko00999);;Metabolic pathways(ko01100);;Biosynthesis of secondary metabolites(ko01110);;Biosynthesis of amino acids(ko01230);;Biosynthesis of cofactors(ko01240)	--	--	--	--	HMDB0012283	87664-40-2	Organic compounds	Organic acids and derivatives	Keto acids and derivatives	Gamma-keto acids and derivatives
neg_537	Loganin	C17H26O10	C01433	Monoterpenoid biosynthesis(ko00902);;Metabolic pathways(ko01100);;Biosynthesis of secondary metabolites(ko01110)	LMPR0102070001	Prenol Lipids [PR]	Isoprenoids [PR01]	C10 isoprenoids (monoterpenes) [PR0102]	HMDB0247827	--	Organic compounds	Lipids and lipid-like molecules	Prenol lipids	Terpene glycosides
neg_538	Buntanine	C20H21NO5	C10653	--	--	--	--	--	HMDB0038590	119116-85-7	Organic compounds	Organoheterocyclic compounds	Quinolines and derivatives	Benzoquinolines
neg_539	Raffinose	C18H32O16	C00492	Galactose metabolism(ko00052);;Metabolic pathways(ko01100);;ABC transporters(ko02010)	--	--	--	--	HMDB0003213	512-69-6	Organic compounds	Organic oxygen compounds	Organooxygen compounds	Carbohydrates and carbohydrate conjugates
neg_54	Maclurin-3-C-glucoside	C19H20O12	--	--	--	--	--	--	--	--	--	--	--	--
neg_540	Nivalenol	C15H20O7	C06080	Sesquiterpenoid and triterpenoid biosynthesis(ko00909)	--	--	--	--	HMDB0004304	23282-20-4	Organic compounds	Lipids and lipid-like molecules	Prenol lipids	Sesquiterpenoids
neg_543	4-Hydroxyphenylacetylglutamic acid	C13H15NO6	C05595	Tyrosine metabolism(ko00350)	--	--	--	--	HMDB0006061	1029120-37-3	Organic compounds	Organic acids and derivatives	Carboxylic acids and derivatives	Amino acids, peptides, and analogues
neg_545	Grevilloside L	C21H24O11	--	--	--	--	--	--	--	--	--	--	--	--
neg_546	4-Coumaroylshikimate	C16H16O7	C02947	Phenylpropanoid biosynthesis(ko00940);;Flavonoid biosynthesis(ko00941);;Stilbenoid, diarylheptanoid and gingerol biosynthesis(ko00945);;Metabolic pathways(ko01100);;Biosynthesis of secondary metabolites(ko01110)	--	--	--	--	HMDB0304174	--	Organic compounds	Phenylpropanoids and polyketides	Cinnamic acids and derivatives	Hydroxycinnamic acids and derivatives
neg_549	5-Hydroxy-3,7,4'-trimethoxyflavone	C18H16O6	--	--	LMPK12112698	Polyketides [PK]	Flavonoids [PK12]	Flavones and Flavonols [PK1211]	--	--	--	--	--	--
neg_550	6'-Oxogentamicin X2	C19H36N4O10	C21267	Neomycin, kanamycin and gentamicin biosynthesis(ko00524);;Biosynthesis of secondary metabolites(ko01110)	--	--	--	--	--	--	--	--	--	--
neg_551	1-beta-D-Arabinofuranosylurac??il	C9H12N2O6	--	--	--	--	--	--	--	--	--	--	--	--
neg_552	7-Methoxy-5-Prenyloxycoumarin	C15H16O4	--	--	--	--	--	--	HMDB0032953	35590-41-1	Organic compounds	Phenylpropanoids and polyketides	Coumarins and derivatives	--
neg_553	2-Amino-2-deoxy-D-gluconate	C6H13NO6	C03752	Pentose phosphate pathway(ko00030);;Metabolic pathways(ko01100)	--	--	--	--	HMDB0250755	--	Organic compounds	Organic acids and derivatives	Carboxylic acids and derivatives	Amino acids, peptides, and analogues
neg_555	Bartsioside	C15H22O8	--	--	--	--	--	--	--	--	--	--	--	--
neg_556	N-[(7,8-Dihydropterin-6-yl)methyl]-4-(beta-D-ribofuranosyl)aniline 5'-phosphate	C18H23N6O8P	C20562	Folate biosynthesis(ko00790);;Biosynthesis of cofactors(ko01240)	--	--	--	--	--	--	--	--	--	--
neg_557	7-Methylxanthosine	C11H15N4O6+	C16352	Caffeine metabolism(ko00232);;Metabolic pathways(ko01100);;Biosynthesis of secondary metabolites(ko01110)	--	--	--	--	HMDB0301918	--	Organic compounds	Nucleosides, nucleotides, and analogues	Purine nucleosides	--
neg_560	4-Hydroxyphenylacetate	C8H8O3	C00642	Tyrosine metabolism(ko00350);;Phenylalanine metabolism(ko00360);;Metabolic pathways(ko01100)	--	--	--	--	HMDB0000020	156-38-7	Organic compounds	Benzenoids	Phenols	1-hydroxy-2-unsubstituted benzenoids
neg_562	IPA imine	C11H10N2O2	C21124	Metabolic pathways(ko01100);;Biosynthesis of secondary metabolites(ko01110)	--	--	--	--	--	--	--	--	--	--
neg_564	N-Acetylneuraminate	C11H19NO9	C00270	Amino sugar and nucleotide sugar metabolism(ko00520);;Metabolic pathways(ko01100);;Biosynthesis of nucleotide sugars(ko01250)	--	--	--	--	HMDB0000230	19342-33-7	Organic compounds	Organic oxygen compounds	Organooxygen compounds	Carbohydrates and carbohydrate conjugates
neg_565	Swertiajaponin	C22H22O11	C10187	--	LMPK12111030	Polyketides [PK]	Flavonoids [PK12]	Flavones and Flavonols [PK1211]	HMDB0030569	6980-25-2	Organic compounds	Phenylpropanoids and polyketides	Flavonoids	Flavonoid glycosides
neg_566	N-Acetyl-DL-tryptophan	C13H14N2O3	--	--	--	--	--	--	--	--	--	--	--	--
neg_569	Acetyl-L-tyrosine	C11H13NO4	--	--	--	--	--	--	HMDB0000866	537-55-3	Organic compounds	Organic acids and derivatives	Carboxylic acids and derivatives	Amino acids, peptides, and analogues
neg_57	2'-Deoxyinosine 5'-phosphate	C10H13N4O7P	C06196	Purine metabolism(ko00230);;Nucleotide metabolism(ko01232)	--	--	--	--	HMDB0006555	3393-18-8	Organic compounds	Nucleosides, nucleotides, and analogues	Purine nucleotides	Purine deoxyribonucleotides
neg_572	Stevioside	C38H60O18	C09189	Diterpenoid biosynthesis(ko00904);;Biosynthesis of secondary metabolites(ko01110)	LMPR01040119	Prenol Lipids [PR]	Isoprenoids [PR01]	C20 isoprenoids (diterpenes) [PR0104]	HMDB0034945	57817-89-7	Organic compounds	Lipids and lipid-like molecules	Prenol lipids	Terpene glycosides
neg_573	L-Citrulline	C6H13N3O3	C00327	Arginine biosynthesis(ko00220);;Metabolic pathways(ko01100);;Biosynthesis of secondary metabolites(ko01110);;Biosynthesis of amino acids(ko01230)	--	--	--	--	HMDB0000904	372-75-8	Organic compounds	Organic acids and derivatives	Carboxylic acids and derivatives	Amino acids, peptides, and analogues
neg_574	2,6-Dihydroxypseudooxynicotine	C10H14N2O3	C15986	Nicotinate and nicotinamide metabolism(ko00760);;Metabolic pathways(ko01100)	--	--	--	--	--	--	--	--	--	--
neg_575	5-Guanidino-2-oxopentanoate	C6H11N3O3	C03771	Arginine and proline metabolism(ko00330);;D-Amino acid metabolism(ko00470);;Metabolic pathways(ko01100)	--	--	--	--	HMDB0004225	3715-10-04	Organic compounds	Organic acids and derivatives	Keto acids and derivatives	Short-chain keto acids and derivatives
neg_576	Premithramycin A3	C41H52O18	C12387	Metabolic pathways(ko01100);;Biosynthesis of secondary metabolites(ko01110)	--	--	--	--	--	--	--	--	--	--
neg_581	cis-3-(Carboxy-ethyl)-3,5-cyclo-hexadiene-1,2-diol	C9H12O4	C11588	Phenylalanine metabolism(ko00360);;Metabolic pathways(ko01100)	--	--	--	--	--	--	--	--	--	--
neg_583	Gamma-Mangostin	C23H24O6	--	--	--	--	--	--	HMDB0035795	31271-07-5	Organic compounds	Organoheterocyclic compounds	Benzopyrans	1-benzopyrans
neg_584	Magnesium protoporphyrin monomethyl ester	C35H34MgN4O4	C04536	Porphyrin metabolism(ko00860);;Metabolic pathways(ko01100);;Biosynthesis of secondary metabolites(ko01110)	--	--	--	--	--	--	--	--	--	--
neg_585	Hellicoside	C29H36O17	C10466	--	--	--	--	--	--	--	--	--	--	--
neg_586	Glabranine	C20H20O4	--	--	--	--	--	--	HMDB0032104	--	Organic compounds	Lipids and lipid-like molecules	Fatty Acyls	Fatty alcohols
neg_587	Gibberellin A8-catabolite	C19H22O7	C11870	Diterpenoid biosynthesis(ko00904)	LMPR0104170027	Prenol Lipids [PR]	Isoprenoids [PR01]	C20 isoprenoids (diterpenes) [PR0104]	HMDB0304364	--	Organic compounds	Lipids and lipid-like molecules	Prenol lipids	Diterpenoids
neg_588	Typhaneoside	C34H42O20	--	--	LMPK12112350	Polyketides [PK]	Flavonoids [PK12]	Flavones and Flavonols [PK1211]	HMDB0039541	104472-68-6	Organic compounds	Phenylpropanoids and polyketides	Flavonoids	Flavonoid glycosides
neg_589	Malvidin 3-O-glucoside	C23H24O12	C12140	Anthocyanin biosynthesis(ko00942)	--	--	--	--	HMDB0030777	7228-78-6	Organic compounds	Phenylpropanoids and polyketides	Flavonoids	Flavonoid glycosides
neg_591	Apigenin 7-O-[beta-D-apiosyl-(1->2)-beta-D-glucoside]	C26H28O14	C04858	Flavone and flavonol biosynthesis(ko00944)	--	--	--	--	HMDB0030843	26544-34-3	Organic compounds	Benzenoids	Naphthalenes	Phenylnaphthalenes
neg_595	Aloin A	C21H22O9	C10305	--	--	--	--	--	HMDB0035219	8015-61-0	Organic compounds	Benzenoids	Anthracenes	--
neg_596	1-(5'-Phosphoribosyl)-5-amino-4-(N-succinocarboxamide)-imidazole	C13H19N4O12P	C04823	Purine metabolism(ko00230);;Metabolic pathways(ko01100);;Biosynthesis of secondary metabolites(ko01110)	--	--	--	--	HMDB0000797	3031-95-6	Organic compounds	Nucleosides, nucleotides, and analogues	Imidazole ribonucleosides and ribonucleotides	1-ribosyl-imidazolecarboxamides
neg_598	scopoletin-7-O-glucoside (Scopolin)	C16H18O9	--	--	--	--	--	--	--	--	--	--	--	--
neg_600	Glycyl-Glutamine	C7H13N3O4	--	--	--	--	--	--	HMDB0028839	--	Organic compounds	Organic acids and derivatives	Carboxylic acids and derivatives	Amino acids, peptides, and analogues
neg_607	Narcissin	C28H32O16	--	--	LMPK12110586	Polyketides [PK]	Flavonoids [PK12]	Flavones and Flavonols [PK1211]	HMDB0037746	107740-46-5	Organic compounds	Phenylpropanoids and polyketides	Flavonoids	Flavonoid glycosides
neg_610	8-Demethyl-8-(2,3,4-tri-O-methyl-alpha-L-rhamnosyl)tetracenomycin C	C31H34O15	C20977	Metabolic pathways(ko01100);;Biosynthesis of secondary metabolites(ko01110)	--	--	--	--	--	--	--	--	--	--
neg_611	O-Carbamoyl-deacetylcephalosporin C	C15H20N4O8S	C06568	Penicillin and cephalosporin biosynthesis(ko00311);;Metabolic pathways(ko01100);;Biosynthesis of secondary metabolites(ko01110)	--	--	--	--	--	--	--	--	--	--
neg_612	Aminopterin	C19H20N8O5	--	--	--	--	--	--	HMDB0001833	54-62-6	Organic compounds	Organoheterocyclic compounds	Pteridines and derivatives	Pterins and derivatives
neg_613	N-Succinyl-2-L-amino-6-oxoheptanedioate	C11H15NO8	C04462	Lysine biosynthesis(ko00300);;Metabolic pathways(ko01100);;Biosynthesis of amino acids(ko01230)	--	--	--	--	HMDB0012266	--	Organic compounds	Organic acids and derivatives	Carboxylic acids and derivatives	Amino acids, peptides, and analogues
neg_614	3'-N-Debenzoyl-2'-deoxytaxol	C40H47NO12	C16523	Diterpenoid biosynthesis(ko00904);;Biosynthesis of secondary metabolites(ko01110)	--	--	--	--	--	--	--	--	--	--
neg_619	L-Rhamnose	C6H12O5	C00507	Fructose and mannose metabolism(ko00051);;Metabolic pathways(ko01100)	--	--	--	--	HMDB0000849	3615-41-6	Organic compounds	Organic oxygen compounds	Organooxygen compounds	Carbohydrates and carbohydrate conjugates
neg_620	(3R,6Z,9Z,12Z,15Z,18Z,21Z)-3-Hydroxytetracosahexaenoyl-CoA	C45H70N7O18P3S	C16375	Fatty acid metabolism(ko01212)	--	--	--	--	--	--	--	--	--	--
neg_621	3-Cyano-L-alanine	C4H6N2O2	C02512	Cyanoamino acid metabolism(ko00460);;Metabolic pathways(ko01100);;Biosynthesis of secondary metabolites(ko01110)	--	--	--	--	HMDB0060245	6232-19-5	Organic compounds	Organic acids and derivatives	Carboxylic acids and derivatives	Amino acids, peptides, and analogues
neg_622	2-O-Glucosyl-7-hydroxy-1,4(2H)-benzoxazin-3-one (DHBOA glucoside)	C14H17NO9	--	--	--	--	--	--	--	--	--	--	--	--
neg_623	Honyumine	C20H19NO5	--	--	--	--	--	--	HMDB0033445	100595-86-6	Organic compounds	Organoheterocyclic compounds	Quinolines and derivatives	Benzoquinolines
neg_625	(13S,14R)-1-Hydroxy-13-O-acetyl-N-methylcanadine	C23H26NO7+	C21588	Isoquinoline alkaloid biosynthesis(ko00950);;Metabolic pathways(ko01100);;Biosynthesis of secondary metabolites(ko01110)	--	--	--	--	--	--	--	--	--	--
neg_628	Northienamycin	C10H14N2O4S	C17369	Carbapenem biosynthesis(ko00332)	--	--	--	--	--	--	--	--	--	--
neg_632	Arbutin	C12H16O7	C06186	Glycolysis / Gluconeogenesis(ko00010)	--	--	--	--	HMDB0029943	497-76-7	Organic compounds	Organic oxygen compounds	Organooxygen compounds	Carbohydrates and carbohydrate conjugates
neg_635	Acetohexamide	C15H20N2O4S	C06806	--	--	--	--	--	HMDB0014558	968-81-0	Organic compounds	Organic oxygen compounds	Organooxygen compounds	Carbonyl compounds
neg_636	Stachyose	C24H42O21	C01613	Galactose metabolism(ko00052);;Metabolic pathways(ko01100)	--	--	--	--	HMDB0003553	470-55-3	Organic compounds	Organic oxygen compounds	Organooxygen compounds	Carbohydrates and carbohydrate conjugates
neg_638	Glandicoline B	C22H21N5O4	C22167	Biosynthesis of secondary metabolites(ko01110)	--	--	--	--	--	--	--	--	--	--
neg_639	5-Oxopentanoate	C5H8O3	C03273	Lysine degradation(ko00310);;Metabolic pathways(ko01100)	--	--	--	--	HMDB0012233	5746-02-01	Organic compounds	Lipids and lipid-like molecules	Fatty Acyls	Fatty acids and conjugates
neg_642	Vincristine	C46H56N4O10	C07204	Indole alkaloid biosynthesis(ko00901);;Metabolic pathways(ko01100);;Biosynthesis of secondary metabolites(ko01110)	--	--	--	--	HMDB0014681	57-22-7	Organic compounds	Organic acids and derivatives	Carboxylic acids and derivatives	Amino acids, peptides, and analogues
neg_643	Dehydroandrographolide succinate	C28H36O10	--	--	--	--	--	--	HMDB0250944	--	Organic compounds	Lipids and lipid-like molecules	Prenol lipids	Terpene lactones
neg_644	Cannabidiolic acid	C22H30O4	C10784	Biosynthesis of various plant secondary metabolites(ko00999);;Metabolic pathways(ko01100);;Biosynthesis of secondary metabolites(ko01110)	LMPK13120003	Polyketides [PK]	Aromatic polyketides [PK13]	Other aromatic polyketides [PK1312]	HMDB0249587	--	Organic compounds	Benzenoids	Benzene and substituted derivatives	Benzoic acids and derivatives
neg_646	6'-Oxokanamycin X	C18H33N3O12	C21251	Neomycin, kanamycin and gentamicin biosynthesis(ko00524);;Biosynthesis of secondary metabolites(ko01110)	--	--	--	--	--	--	--	--	--	--
neg_648	20-O-Methyl-19-chloroproansamitocin	C26H34ClNO6	C20135	Biosynthesis of secondary metabolites(ko01110)	--	--	--	--	--	--	--	--	--	--
neg_650	Bialaphos	C11H22N3O6P	C06457	Phosphonate and phosphinate metabolism(ko00440);;Biosynthesis of secondary metabolites(ko01110)	--	--	--	--	HMDB0249177	--	Organic compounds	Organic acids and derivatives	Carboxylic acids and derivatives	Amino acids, peptides, and analogues
neg_651	Glabridin	C20H20O4	C10421	--	LMPK12080012	Polyketides [PK]	Flavonoids [PK12]	Isoflavans [PK1208]	HMDB0034188	59870-68-7	Organic compounds	Phenylpropanoids and polyketides	Isoflavonoids	Pyranoisoflavonoids
neg_660	6-O-p-Methoxycinnamoylcatalpol	C25H30O12	--	--	--	--	--	--	--	--	--	--	--	--
neg_668	Soyasaponin III	C42H68O14	C19865	--	--	--	--	--	HMDB0034651	55304-02-4	Organic compounds	Lipids and lipid-like molecules	Prenol lipids	Terpene glycosides
neg_67	Citrate	C6H8O7	C00158	Citrate cycle (TCA cycle)(ko00020);;Alanine, aspartate and glutamate metabolism(ko00250);;Glyoxylate and dicarboxylate metabolism(ko00630);;Metabolic pathways(ko01100);;Biosynthesis of secondary metabolites(ko01110);;Carbon metabolism(ko01200);;2-Oxocarboxylic acid metabolism(ko01210);;Biosynthesis of amino acids(ko01230);;Biosynthesis of cofactors(ko01240)	--	--	--	--	HMDB0000094	77-92-9	Organic compounds	Organic acids and derivatives	Carboxylic acids and derivatives	Tricarboxylic acids and derivatives
neg_671	Puromycin	C22H29N7O5	C01610	Metabolic pathways(ko01100);;Biosynthesis of secondary metabolites(ko01110)	--	--	--	--	HMDB0256926	--	Organic compounds	Nucleosides, nucleotides, and analogues	Purine nucleosides	Purine 3'-deoxyribonucleosides
neg_673	Phellamurin	C26H30O11	C09808	--	--	--	--	--	HMDB0031876	117861-55-9	Organic compounds	Lipids and lipid-like molecules	Fatty Acyls	Fatty acyl glycosides
neg_674	Phenylalanyl-Histidine	C15H18N4O3	--	--	--	--	--	--	HMDB0028997	33367-37-2	Organic compounds	Organic acids and derivatives	Carboxylic acids and derivatives	Amino acids, peptides, and analogues
neg_675	Phellodendroside	C26H30O11	--	--	--	--	--	--	--	--	--	--	--	--
neg_678	3''-Amino-3''-deoxygentamicin A2	C17H34N4O10	C21266	Neomycin, kanamycin and gentamicin biosynthesis(ko00524);;Biosynthesis of secondary metabolites(ko01110)	--	--	--	--	--	--	--	--	--	--
neg_679	LysoPE 20:5	C25H42NO7P	--	--	--	--	--	--	--	--	--	--	--	--
neg_681	Sulfadoxin	C12H14N4O4S	--	--	--	--	--	--	--	--	--	--	--	--
neg_683	DL-Methionine sulfoxide	C5H11NO3S	--	--	--	--	--	--	HMDB0002005	3226-65-1	Organic compounds	Organic acids and derivatives	Carboxylic acids and derivatives	Amino acids, peptides, and analogues
neg_684	Chanoclavine-I aldehyde	C16H18N2O	C20379	Indole alkaloid biosynthesis(ko00901);;Metabolic pathways(ko01100);;Biosynthesis of secondary metabolites(ko01110)	--	--	--	--	--	--	--	--	--	--
neg_685	Icariside B2	C19H30O8	--	--	--	--	--	--	--	--	--	--	--	--
neg_687	Glycitin	C22H22O10	C16195	Isoflavonoid biosynthesis(ko00943)	LMPK12050096	Polyketides [PK]	Flavonoids [PK12]	Isoflavonoids [PK1205]	HMDB0002219	--	Organic compounds	Phenylpropanoids and polyketides	Isoflavonoids	Isoflavonoid O-glycosides
neg_69	L-Malic acid	C4H6O5	C00149	Citrate cycle (TCA cycle)(ko00020);;Pyruvate metabolism(ko00620);;Glyoxylate and dicarboxylate metabolism(ko00630);;Carbon fixation in photosynthetic organisms(ko00710);;Metabolic pathways(ko01100);;Biosynthesis of secondary metabolites(ko01110);;Carbon metabolism(ko01200)	--	--	--	--	HMDB0000156	97-67-6	Organic compounds	Organic acids and derivatives	Hydroxy acids and derivatives	Beta hydroxy acids and derivatives
neg_691	Verbenalin; Cornin	C17H24O10	--	--	--	--	--	--	--	--	--	--	--	--
neg_692	Maltotetraose	C24H42O21	C02052	--	--	--	--	--	HMDB0001296	34612-38-9	Organic compounds	Organic oxygen compounds	Organooxygen compounds	Carbohydrates and carbohydrate conjugates
neg_695	gamma-L-Glutamyl-S-(hercyn-2-yl)-L-cysteine S-oxide	C17H28N5O8S+	C20995	Histidine metabolism(ko00340);;Metabolic pathways(ko01100)	--	--	--	--	--	--	--	--	--	--
neg_697	3-Methoxy-4-hydroxyphenylethyleneglycol	C9H12O4	C05594	Tyrosine metabolism(ko00350);;Metabolic pathways(ko01100)	--	--	--	--	--	--	--	--	--	--
neg_698	Epicatechin-epiafzelechin	C30H26O11	--	--	--	--	--	--	--	--	--	--	--	--
neg_700	Curcumin monoglucoside	C27H30O11	C17749	Stilbenoid, diarylheptanoid and gingerol biosynthesis(ko00945);;Biosynthesis of secondary metabolites(ko01110)	--	--	--	--	HMDB0304303	--	Organic compounds	Phenylpropanoids and polyketides	Flavonoids	Flavonoid glycosides
neg_703	trans-Cinnamic acid	C9H8O2	C00423	Ubiquinone and other terpenoid-quinone biosynthesis(ko00130);;Phenylalanine metabolism(ko00360);;Phenylpropanoid biosynthesis(ko00940);;Biosynthesis of various alkaloids(ko00996);;Biosynthesis of various plant secondary metabolites(ko00999);;Metabolic pathways(ko01100);;Biosynthesis of secondary metabolites(ko01110)	--	--	--	--	HMDB0000930	140-10-3	Organic compounds	Phenylpropanoids and polyketides	Cinnamic acids and derivatives	Cinnamic acids
neg_704	Phenyllactic acid	C9H10O3	--	--	--	--	--	--	HMDB0000779	828-01-3	Organic compounds	Phenylpropanoids and polyketides	Phenylpropanoic acids	--
neg_708	Undecaprenyl phosphate alpha-L-Ara4N	C60H100NO7P	C16157	Amino sugar and nucleotide sugar metabolism(ko00520);;Metabolic pathways(ko01100)	LMPR03020005	Prenol Lipids [PR]	Polyprenols [PR03]	Bactoprenol monophosphates [PR0302]	--	--	--	--	--	--
neg_709	Narbomycin	C28H47NO7	C11998	Metabolic pathways(ko01100);;Biosynthesis of secondary metabolites(ko01110)	--	--	--	--	--	--	--	--	--	--
neg_71	Leucocyanidin	C15H14O7	C05906	Flavonoid biosynthesis(ko00941);;Metabolic pathways(ko01100);;Biosynthesis of secondary metabolites(ko01110)	LMPK12020202	Polyketides [PK]	Flavonoids [PK12]	Flavans, Flavanols and Leucoanthocyanidins [PK1202]	HMDB0303660	--	Organic compounds	Phenylpropanoids and polyketides	Flavonoids	Flavans
neg_711	2,5-Diamino-6-(5-phospho-D-ribitylamino)pyrimidin-4(3H)-one	C9H18N5O8P	C18910	Riboflavin metabolism(ko00740);;Metabolic pathways(ko01100);;Biosynthesis of cofactors(ko01240)	--	--	--	--	HMDB0304043	--	Organic compounds	Organic oxygen compounds	Organooxygen compounds	Carbohydrates and carbohydrate conjugates
neg_713	Sinapyl aldehyde	C11H12O4	--	--	--	--	--	--	--	--	--	--	--	--
neg_714	5-Hydroxyindoleacetate	C10H9NO3	C05635	Tryptophan metabolism(ko00380);;Metabolic pathways(ko01100)	--	--	--	--	HMDB0000763	54-16-0	Organic compounds	Organoheterocyclic compounds	Indoles and derivatives	Indolyl carboxylic acids and derivatives
neg_716	S-(4-Methylthiobutylthiohydroximoyl)-L-cysteine	C8H16N2O3S2	C17242	Glucosinolate biosynthesis(ko00966);;Biosynthesis of secondary metabolites(ko01110);;2-Oxocarboxylic acid metabolism(ko01210)	--	--	--	--	--	--	--	--	--	--
neg_72	cAMP	C10H12N5O6P	C00575	Purine metabolism(ko00230);;Metabolic pathways(ko01100)	--	--	--	--	HMDB0000058	60-92-4	Organic compounds	Nucleosides, nucleotides, and analogues	Purine nucleotides	Cyclic purine nucleotides
neg_720	Azelaic acid	C9H16O4	C08261	--	LMFA01170054	Fatty Acyls [FA]	Fatty Acids and Conjugates [FA01]	Dicarboxylic acids [FA0117]	HMDB0000784	123-99-9	Organic compounds	Lipids and lipid-like molecules	Fatty Acyls	Fatty acids and conjugates
neg_721	Hercynine	C9H16N3O2+	C05575	Histidine metabolism(ko00340);;Metabolic pathways(ko01100)	--	--	--	--	HMDB0029422	534-30-5	Organic compounds	Organic acids and derivatives	Carboxylic acids and derivatives	Amino acids, peptides, and analogues
neg_722	Oxytetracycline	C22H24N2O9	C06624	Metabolic pathways(ko01100);;Biosynthesis of secondary metabolites(ko01110)	LMPK07000005	Polyketides [PK]	Linear tetracyclines [PK07]	--	HMDB0014733	79-57-2	Organic compounds	Phenylpropanoids and polyketides	Tetracyclines	--
neg_723	2''-O-Rhamnosylicariside II	C33H40O14	--	--	--	--	--	--	--	--	--	--	--	--
neg_725	N-Acetyl-L-phenylalanine	C11H13NO3	C03519	Phenylalanine metabolism(ko00360);;Metabolic pathways(ko01100)	--	--	--	--	HMDB0000512	2018-61-3	Organic compounds	Organic acids and derivatives	Carboxylic acids and derivatives	Amino acids, peptides, and analogues
neg_728	S-(p-Azidophenacyl)glutathione	C18H22N6O7S	C11315	--	--	--	--	--	--	--	--	--	--	--
neg_729	Gibberellin A3	C19H22O6	C01699	Diterpenoid biosynthesis(ko00904);;Biosynthesis of secondary metabolites(ko01110)	LMPR0104170002	Prenol Lipids [PR]	Isoprenoids [PR01]	C20 isoprenoids (diterpenes) [PR0104]	HMDB0003559	1977-06-05	Organic compounds	Lipids and lipid-like molecules	Prenol lipids	Diterpenoids
neg_730	Ciprofloxacin	C17H18FN3O3	C05349	ABC transporters(ko02010)	--	--	--	--	HMDB0014677	85721-33-1	Organic compounds	Organoheterocyclic compounds	Quinolines and derivatives	Quinoline carboxylic acids
neg_732	Salidroside	C14H20O7	C06046	Tyrosine metabolism(ko00350);;Metabolic pathways(ko01100)	--	--	--	--	HMDB0257463	--	Organic compounds	Organic oxygen compounds	Organooxygen compounds	Carbohydrates and carbohydrate conjugates
neg_733	Tyrosyl-Glutamine	C14H19N3O5	--	--	--	--	--	--	HMDB0029103	--	Organic compounds	Organic acids and derivatives	Carboxylic acids and derivatives	Amino acids, peptides, and analogues
neg_736	Hydrangeifolin I	C19H28O10	--	--	--	--	--	--	--	--	--	--	--	--
neg_739	Bisindolylmaleimide I	C25H24N4O2	C11238	--	--	--	--	--	HMDB0249269	--	Organic compounds	Organoheterocyclic compounds	Indoles and derivatives	N-alkylindoles
neg_741	Abscisic acid glucose ester	C21H30O9	C15970	Carotenoid biosynthesis(ko00906);;Metabolic pathways(ko01100);;Biosynthesis of secondary metabolites(ko01110)	--	--	--	--	--	--	--	--	--	--
neg_746	5-Methyl-5,6,7,8-tetrahydromethanopterin	C31H47N6O16P	C04488	Metabolic pathways(ko01100);;Carbon metabolism(ko01200)	--	--	--	--	--	--	--	--	--	--
neg_749	Columbamine	C20H20NO4+	C01795	Isoquinoline alkaloid biosynthesis(ko00950);;Biosynthesis of secondary metabolites(ko01110)	--	--	--	--	--	--	--	--	--	--
neg_75	3-[(1E,4R)-4-Hydroxycyclohex-2-en-1-ylidene]-2-oxopropanoate	C9H10O4	C21085	Metabolic pathways(ko01100);;Biosynthesis of secondary metabolites(ko01110)	--	--	--	--	--	--	--	--	--	--
neg_750	Salutaridinol	C19H23NO4	C05220	Isoquinoline alkaloid biosynthesis(ko00950);;Metabolic pathways(ko01100);;Biosynthesis of secondary metabolites(ko01110)	--	--	--	--	HMDB0304480	--	Organic compounds	Benzenoids	Phenanthrenes and derivatives	--
neg_752	Primary fluorescent chlorophyll catabolite	C35H40N4O7	C18098	Porphyrin metabolism(ko00860);;Biosynthesis of secondary metabolites(ko01110)	--	--	--	--	--	--	--	--	--	--
neg_753	(S)-Canadine	C20H21NO4	C03329	Isoquinoline alkaloid biosynthesis(ko00950);;Metabolic pathways(ko01100);;Biosynthesis of secondary metabolites(ko01110)	--	--	--	--	--	--	--	--	--	--
neg_757	Pyridoxamine phosphate	C8H13N2O5P	C00647	Vitamin B6 metabolism(ko00750);;Metabolic pathways(ko01100)	--	--	--	--	HMDB0001555	529-96-4	Organic compounds	Organoheterocyclic compounds	Pyridines and derivatives	Pyridoxamines
neg_76	2-Furoate	C5H4O3	C01546	Metabolic pathways(ko01100)	--	--	--	--	HMDB0000617	88-14-2	Organic compounds	Organoheterocyclic compounds	Furans	Furoic acid and derivatives
neg_760	CDP-choline	C14H26N4O11P2	C00307	Glycerophospholipid metabolism(ko00564);;Metabolic pathways(ko01100)	--	--	--	--	HMDB0001413	987-78-0	Organic compounds	Organoheterocyclic compounds	Pteridines and derivatives	Pterins and derivatives
neg_761	Pinobanksin 3-O-acetate	C17H14O6	C16418	Flavonoid biosynthesis(ko00941)	--	--	--	--	--	--	--	--	--	--
neg_766	Gancaonin R	C24H30O4	--	--	--	--	--	--	HMDB0037588	134958-53-5	Organic compounds	Phenylpropanoids and polyketides	Stilbenes	--
neg_767	Sonchuside A	C21H32O8	--	--	--	--	--	--	--	--	--	--	--	--
neg_77	Citric acid	C6H8O7	C00158	Citrate cycle (TCA cycle)(ko00020);;Alanine, aspartate and glutamate metabolism(ko00250);;Glyoxylate and dicarboxylate metabolism(ko00630);;Metabolic pathways(ko01100);;Biosynthesis of secondary metabolites(ko01110);;Carbon metabolism(ko01200);;2-Oxocarboxylic acid metabolism(ko01210);;Biosynthesis of amino acids(ko01230);;Biosynthesis of cofactors(ko01240)	--	--	--	--	HMDB0000094	77-92-9	Organic compounds	Organic acids and derivatives	Carboxylic acids and derivatives	Tricarboxylic acids and derivatives
neg_770	5-Amino-5-(4-hydroxybenzyl)-6-(D-ribitylimino)-5,6-dihydrouracil	C16H22N4O7	C21971	Metabolic pathways(ko01100);;Biosynthesis of cofactors(ko01240)	--	--	--	--	--	--	--	--	--	--
neg_772	Aflatoxin B1	C17H12O6	C06800	Aflatoxin biosynthesis(ko00254);;Metabolic pathways(ko01100);;Biosynthesis of secondary metabolites(ko01110)	LMPK10000006	Polyketides [PK]	Aflatoxins and related substances [PK10]	--	HMDB0006552	1162-65-8	Organic compounds	Phenylpropanoids and polyketides	Coumarins and derivatives	Furanocoumarins
neg_775	3'-N-Debenzoyltaxol	C40H47NO13	C16524	Diterpenoid biosynthesis(ko00904);;Metabolic pathways(ko01100);;Biosynthesis of secondary metabolites(ko01110)	--	--	--	--	--	--	--	--	--	--
neg_776	Soyasaponin Bb'	C48H78O18	--	--	--	--	--	--	--	--	--	--	--	--
neg_778	1D-1-Guanidino-3-amino-1,3-dideoxy-scyllo-inositol	C7H16N4O4	C01298	Biosynthesis of secondary metabolites(ko01110)	--	--	--	--	--	--	--	--	--	--
neg_779	wilfortrine	C41H47NO20	--	--	--	--	--	--	--	--	--	--	--	--
neg_782	7-Hydroxy-6-methyl-8-ribityllumazine	C12H16N4O7	C05995	Riboflavin metabolism(ko00740)	--	--	--	--	--	--	--	--	--	--
neg_783	Medicagenic acid-3-O-glucuronide-28-O-xylosyl(1,4)-rhamnosyl(1,2)-arabinoside	C52H80O24	--	--	--	--	--	--	--	--	--	--	--	--
neg_784	Pyropheophorbide a	C33H34N4O3	C18064	Porphyrin metabolism(ko00860);;Biosynthesis of secondary metabolites(ko01110)	--	--	--	--	HMDB0256993	--	--	--	--	--
neg_785	(1R,5aS,6R)-4a-Hydroxy-1,4,4a,5,5a,6,9,10a-octahydrophenazine-1,6-dicarboxylate	C14H16N2O5	C21473	Metabolic pathways(ko01100);;Biosynthesis of secondary metabolites(ko01110)	--	--	--	--	--	--	--	--	--	--
neg_788	Isomaltotriose	C18H32O16	C02160	ABC transporters(ko02010)	--	--	--	--	HMDB0029910	32590-17-3	Organic compounds	Organic oxygen compounds	Organooxygen compounds	Carbohydrates and carbohydrate conjugates
neg_789	3,6'-Diferuloylsucrose	C32H38O17	--	--	--	--	--	--	--	--	--	--	--	--
neg_79	2-Keto-5-epi-valiolone	C7H10O6	C17695	Biosynthesis of secondary metabolites(ko01110)	--	--	--	--	--	--	--	--	--	--
neg_790	6'''-p-Hydroxybenzoylspinosin	C35H36O17	--	--	--	--	--	--	--	--	--	--	--	--
neg_793	CMP-N-glycoloylneuraminate	C20H31N4O17P	C03691	Amino sugar and nucleotide sugar metabolism(ko00520);;Biosynthesis of nucleotide sugars(ko01250)	--	--	--	--	HMDB0012206	98300-80-2	Organic compounds	Organic oxygen compounds	Organooxygen compounds	Carbohydrates and carbohydrate conjugates
neg_794	Tambulin 3,5-diacetate	C18H16O7	--	--	LMPK12113173	Polyketides [PK]	Flavonoids [PK12]	Flavones and Flavonols [PK1211]	--	--	--	--	--	--
neg_796	Trans-5-O-(p-Coumaroyl)shikimate	C16H16O7	--	--	--	--	--	--	--	--	--	--	--	--
neg_797	21672514	C50H84O25	--	--	--	--	--	--	--	--	--	--	--	--
neg_798	Baccatin III	C31H38O11	C11900	Diterpenoid biosynthesis(ko00904);;Metabolic pathways(ko01100);;Biosynthesis of secondary metabolites(ko01110)	--	--	--	--	HMDB0248838	--	Organic compounds	Lipids and lipid-like molecules	Prenol lipids	Diterpenoids
neg_801	Dihydroergotamine	C33H37N5O5	C07798	--	--	--	--	--	HMDB0014465	6190-39-2	Organic compounds	Alkaloids and derivatives	Ergoline and derivatives	Lysergic acids and derivatives
neg_804	LysoPC 18:4	C26H46NO7P	--	--	--	--	--	--	--	--	--	--	--	--
neg_806	6-O-Methyldeacetylisoipecoside	C26H35NO11	C21566	Isoquinoline alkaloid biosynthesis(ko00950);;Biosynthesis of secondary metabolites(ko01110)	--	--	--	--	--	--	--	--	--	--
neg_807	Medicarpin	C16H14O4	C10503	Isoflavonoid biosynthesis(ko00943);;Metabolic pathways(ko01100);;Biosynthesis of secondary metabolites(ko01110)	--	--	--	--	HMDB0254403	--	Organic compounds	Phenylpropanoids and polyketides	Isoflavonoids	Furanoisoflavonoids
neg_809	Icariin	C33H40O15	C17555	--	LMPK12112009	Polyketides [PK]	Flavonoids [PK12]	Flavones and Flavonols [PK1211]	--	--	--	--	--	--
neg_811	UWM6	C19H18O6	C18678	Biosynthesis of secondary metabolites(ko01110)	--	--	--	--	--	--	--	--	--	--
neg_813	Deacetoxycephalosporin C	C14H19N3O6S	C06565	Penicillin and cephalosporin biosynthesis(ko00311);;Metabolic pathways(ko01100);;Biosynthesis of secondary metabolites(ko01110)	--	--	--	--	--	--	--	--	--	--
neg_817	S-(Hydroxymethyl)glutathione	C11H19N3O7S	C14180	Metabolic pathways(ko01100)	--	--	--	--	HMDB0004662	32260-87-0	Organic compounds	Organic acids and derivatives	Carboxylic acids and derivatives	Amino acids, peptides, and analogues
neg_818	2-Hydroxy-6-oxo-7-methylocta-2,4-dienoate	C9H12O4	C06582	Metabolic pathways(ko01100)	--	--	--	--	--	--	--	--	--	--
neg_819	Asperuloside	C18H22O11	C09769	Monoterpenoid biosynthesis(ko00902);;Biosynthesis of secondary metabolites(ko01110)	--	--	--	--	HMDB0248667	--	Organic compounds	Organic oxygen compounds	Organooxygen compounds	Carbohydrates and carbohydrate conjugates
neg_825	Palmatine	C21H22NO4+	C05315	Isoquinoline alkaloid biosynthesis(ko00950);;Biosynthesis of secondary metabolites(ko01110)	--	--	--	--	--	--	--	--	--	--
neg_826	3-[(3aS,4S,7aS)-7a-Methyl-1,5-dioxo-octahydro-1H-inden-4-yl]propanoate	C13H18O4	C20199	Metabolic pathways(ko01100)	--	--	--	--	--	--	--	--	--	--
neg_828	(1R,10aS)-1,4,10,10a-Tetrahydrophenazine-1,6-dicarboxylate	C14H12N2O4	C21409	Biosynthesis of secondary metabolites(ko01110)	--	--	--	--	--	--	--	--	--	--
neg_829	Dopaquinone	C9H9NO4	C00822	Tyrosine metabolism(ko00350);;Metabolic pathways(ko01100)	--	--	--	--	HMDB0001229	4430-97-1	Organic compounds	Organic acids and derivatives	Carboxylic acids and derivatives	Amino acids, peptides, and analogues
neg_830	Cornoside	C14H20O8	--	--	--	--	--	--	HMDB0302801	--	Organic compounds	Organic oxygen compounds	Organooxygen compounds	Carbohydrates and carbohydrate conjugates
neg_831	Plantamajoside	C29H36O16	C10485	--	--	--	--	--	HMDB0256632	--	Organic compounds	Organoheterocyclic compounds	Azoles	Oxadiazoles
neg_832	4-Methylthiobutyl-desulfoglucosinolate	C12H23NO6S2	C17248	Glucosinolate biosynthesis(ko00966);;2-Oxocarboxylic acid metabolism(ko01210)	--	--	--	--	--	--	--	--	--	--
neg_834	Coumestrol	C15H8O5	C10205	Isoflavonoid biosynthesis(ko00943);;Biosynthesis of secondary metabolites(ko01110)	LMPK12090018	Polyketides [PK]	Flavonoids [PK12]	Coumestan flavonoids [PK1209]	HMDB0002326	479-13-0	Organic compounds	Phenylpropanoids and polyketides	Isoflavonoids	Coumestans
neg_835	Glutathione	C10H17N3O6S	C00051	Cysteine and methionine metabolism(ko00270);;Glutathione metabolism(ko00480);;Metabolic pathways(ko01100);;Biosynthesis of cofactors(ko01240);;ABC transporters(ko02010)	--	--	--	--	HMDB0000125	70-18-8	Organic compounds	Organic acids and derivatives	Carboxylic acids and derivatives	Amino acids, peptides, and analogues
neg_837	Pisiferic acid	C20H28O3	C09163	Diterpenoid biosynthesis(ko00904);;Biosynthesis of secondary metabolites(ko01110)	--	--	--	--	--	--	--	--	--	--
neg_84	UDP-6-sulfoquinovose	C15H24N2O19P2S	C11521	Amino sugar and nucleotide sugar metabolism(ko00520);;Glycerolipid metabolism(ko00561);;Metabolic pathways(ko01100);;Biosynthesis of nucleotide sugars(ko01250)	--	--	--	--	--	--	--	--	--	--
neg_840	Isoleucyl-Asparagine	C10H19N3O4	--	--	--	--	--	--	HMDB0028902	--	Organic compounds	Organic acids and derivatives	Carboxylic acids and derivatives	Amino acids, peptides, and analogues
neg_843	6''-O-Acetylglycitin	C24H24O11	--	--	--	--	--	--	HMDB0039489	134859-96-4	Organic compounds	Phenylpropanoids and polyketides	Isoflavonoids	Isoflavonoid O-glycosides
neg_844	Glycyl-Threonine	C6H12N2O4	--	--	--	--	--	--	HMDB0028851	--	Organic compounds	Organic acids and derivatives	Carboxylic acids and derivatives	Amino acids, peptides, and analogues
neg_845	Glandicoline A	C22H21N5O3	C22166	Biosynthesis of secondary metabolites(ko01110)	--	--	--	--	--	--	--	--	--	--
neg_846	Amoxicillin	C16H19N3O5S	C06827	--	--	--	--	--	HMDB0015193	26787-78-0	Organic compounds	Organoheterocyclic compounds	Lactams	Beta lactams
neg_848	(-)-Maackiain	C16H12O5	C10502	Isoflavonoid biosynthesis(ko00943)	LMPK12070050	Polyketides [PK]	Flavonoids [PK12]	Pterocarpans [PK1207]	HMDB0036629	2035-15-6	Organic compounds	Phenylpropanoids and polyketides	Flavonoids	Flavones
neg_849	5'-Butyrylphosphoinosine	C14H19N4O9P	C06435	Purine metabolism(ko00230)	--	--	--	--	--	--	--	--	--	--
neg_850	3-Hydroxyflavone	C15H10O3	--	--	--	--	--	--	HMDB0031816	577-85-5	Organic compounds	Phenylpropanoids and polyketides	Flavonoids	Flavones
neg_852	Rutacridone	C19H17NO3	C10738	Biosynthesis of various alkaloids(ko00996);;Biosynthesis of secondary metabolites(ko01110)	--	--	--	--	HMDB0033852	17948-33-3	Organic compounds	Organoheterocyclic compounds	Quinolines and derivatives	Benzoquinolines
neg_855	3-alpha(S)-Strictosidine	C27H34N2O9	C03470	Indole alkaloid biosynthesis(ko00901);;Biosynthesis of various alkaloids(ko00996);;Metabolic pathways(ko01100);;Biosynthesis of secondary metabolites(ko01110)	--	--	--	--	--	--	--	--	--	--
neg_856	trans,trans-Farnesyl diphosphate	C15H28O7P2	C00448	Steroid biosynthesis(ko00100);;Terpenoid backbone biosynthesis(ko00900);;Carotenoid biosynthesis(ko00906);;Sesquiterpenoid and triterpenoid biosynthesis(ko00909);;Biosynthesis of various plant secondary metabolites(ko00999);;Metabolic pathways(ko01100);;Biosynthesis of secondary metabolites(ko01110)	--	--	--	--	HMDB0000961	13058-04-3	Organic compounds	Lipids and lipid-like molecules	Prenol lipids	Sesquiterpenoids
neg_857	Aquayamycin	C25H26O10	C12412	Biosynthesis of secondary metabolites(ko01110)	--	--	--	--	--	--	--	--	--	--
neg_86	Aconitic acid	C6H6O6	--	--	--	--	--	--	HMDB0247961	--	Organic compounds	Organic acids and derivatives	Carboxylic acids and derivatives	Tricarboxylic acids and derivatives
neg_863	(S)-cis-N-Methylstylopine	C20H20NO4+	C06163	Isoquinoline alkaloid biosynthesis(ko00950);;Metabolic pathways(ko01100);;Biosynthesis of secondary metabolites(ko01110)	--	--	--	--	--	--	--	--	--	--
neg_864	Eupatorin	C18H16O7	--	--	LMPK12111239	Polyketides [PK]	Flavonoids [PK12]	Flavones and Flavonols [PK1211]	HMDB0252128	--	Organic compounds	Phenylpropanoids and polyketides	Flavonoids	O-methylated flavonoids
neg_866	Kankanoside E	C16H28O8	--	--	--	--	--	--	--	--	--	--	--	--
neg_867	Proclavaminic acid	C8H14N2O4	C06658	Metabolic pathways(ko01100);;Biosynthesis of secondary metabolites(ko01110)	--	--	--	--	--	--	--	--	--	--
neg_870	Hexylglutathione	C16H29N3O6S	--	--	--	--	--	--	--	--	--	--	--	--
neg_872	Eurycarpin A	C20H18O5	--	--	--	--	--	--	--	--	--	--	--	--
neg_874	Lactuside B	C21H32O9	--	--	--	--	--	--	--	--	--	--	--	--
neg_876	Syringin	C17H24O9	C01533	Phenylpropanoid biosynthesis(ko00940)	--	--	--	--	--	--	--	--	--	--
neg_878	Tyrosyl-Proline	C14H18N2O4	--	--	--	--	--	--	HMDB0029113	--	Organic compounds	Organic acids and derivatives	Carboxylic acids and derivatives	Amino acids, peptides, and analogues
neg_879	Oxypaeoniflorin	C23H28O12	--	--	--	--	--	--	HMDB0256018	--	Organic compounds	Lipids and lipid-like molecules	Prenol lipids	Terpene glycosides
neg_880	Isoleucyl-Histidine	C12H20N4O3	--	--	--	--	--	--	HMDB0028909	--	Organic compounds	Organic acids and derivatives	Carboxylic acids and derivatives	Amino acids, peptides, and analogues
neg_884	Valienone 7-phosphate	C7H11O8P	C17697	Metabolic pathways(ko01100);;Biosynthesis of secondary metabolites(ko01110)	--	--	--	--	--	--	--	--	--	--
neg_886	9,12,13-Trihydroxy-10,15-octadecadienoic acid	C18H32O5	--	--	LMFA02000220	Fatty Acyls [FA]	Octadecanoids [FA02]	Other Octadecanoids [FA0200]	--	--	--	--	--	--
neg_888	Biochanin A	C16H12O5	C00814	Isoflavonoid biosynthesis(ko00943);;Metabolic pathways(ko01100);;Biosynthesis of secondary metabolites(ko01110)	LMPK12050229	Polyketides [PK]	Flavonoids [PK12]	Isoflavonoids [PK1205]	HMDB0002338	491-80-5	Organic compounds	Phenylpropanoids and polyketides	Isoflavonoids	O-methylated isoflavonoids
neg_889	linarionoside A	C19H34O7	--	--	--	--	--	--	--	--	--	--	--	--
neg_89	Quercetin 3-sulfate	C15H10O10S	C00616	Flavone and flavonol biosynthesis(ko00944)	--	--	--	--	HMDB0303771	--	Organic compounds	Phenylpropanoids and polyketides	Flavonoids	Sulfated flavonoids
neg_893	Auramycinone	C21H18O8	C12419	Biosynthesis of secondary metabolites(ko01110)	--	--	--	--	--	--	--	--	--	--
neg_897	Etherolenic acid	C18H28O3	C16319	alpha-Linolenic acid metabolism(ko00592)	LMFA10000003	Fatty Acyls [FA]	Fatty ethers [FA10]	--	--	--	--	--	--	--
neg_899	alpha-1,5-L-Arabinotriose	C15H26O13	C20571	ABC transporters(ko02010)	--	--	--	--	--	--	--	--	--	--
neg_901	Versiconal	C18H14O8	C20507	Aflatoxin biosynthesis(ko00254);;Metabolic pathways(ko01100);;Biosynthesis of secondary metabolites(ko01110)	--	--	--	--	--	--	--	--	--	--
neg_902	Salcolin B	C27H26O11	--	--	--	--	--	--	--	--	--	--	--	--
neg_904	Leukotriene D4	C25H40N2O6S	C05951	Arachidonic acid metabolism(ko00590);;Metabolic pathways(ko01100)	LMFA03020006	Fatty Acyls [FA]	Eicosanoids [FA03]	Leukotrienes [FA0302]	HMDB0003080	73836-78-9	Organic compounds	Lipids and lipid-like molecules	Fatty Acyls	Eicosanoids
neg_905	Prolyl-Glutamine	C10H17N3O4	--	--	--	--	--	--	HMDB0029015	--	Organic compounds	Organic acids and derivatives	Carboxylic acids and derivatives	Amino acids, peptides, and analogues
neg_907	Versiconol acetate	C20H18O9	C20506	Aflatoxin biosynthesis(ko00254);;Biosynthesis of secondary metabolites(ko01110)	--	--	--	--	--	--	--	--	--	--
neg_908	2',3,4,4',6'-Peptahydroxychalcone 4'-O-glucoside	C21H22O11	C16408	Flavonoid biosynthesis(ko00941);;Biosynthesis of secondary metabolites(ko01110)	--	--	--	--	--	--	--	--	--	--
neg_910	S-Adenosyl-L-methionine	C15H22N6O5S	C00019	Monobactam biosynthesis(ko00261);;Cysteine and methionine metabolism(ko00270);;Arginine and proline metabolism(ko00330);;Zeatin biosynthesis(ko00908);;Biosynthesis of various plant secondary metabolites(ko00999);;Metabolic pathways(ko01100);;Biosynthesis of secondary metabolites(ko01110);;Biosynthesis of amino acids(ko01230);;Biosynthesis of cofactors(ko01240);;Sulfur relay system(ko04122)	--	--	--	--	HMDB0001185	485-80-3	Organic compounds	Nucleosides, nucleotides, and analogues	5'-deoxyribonucleosides	5'-deoxy-5'-thionucleosides
neg_912	Granaticin	C22H20O10	C06799	Biosynthesis of secondary metabolites(ko01110)	--	--	--	--	--	--	--	--	--	--
neg_914	C20817	C9H14N2O3S	C20817	Carbapenem biosynthesis(ko00332);;Biosynthesis of secondary metabolites(ko01110)	--	--	--	--	--	--	--	--	--	--
neg_917	9,12,13-TriHOME	C18H34O5	C14833	Linoleic acid metabolism(ko00591)	LMFA02000014	Fatty Acyls [FA]	Octadecanoids [FA02]	Other Octadecanoids [FA0200]	HMDB0004708	--	Organic compounds	Lipids and lipid-like molecules	Fatty Acyls	Fatty acids and conjugates
neg_920	Narbonolide	C20H32O5	C11997	Metabolic pathways(ko01100);;Biosynthesis of secondary metabolites(ko01110)	--	--	--	--	--	--	--	--	--	--
neg_922	O-(1->4)-alpha-L-Dihydrostreptosyl-streptidine 6-phosphate	C14H29N6O11P	C04767	Metabolic pathways(ko01100);;Biosynthesis of secondary metabolites(ko01110)	--	--	--	--	--	--	--	--	--	--
neg_923	cis-2,3-Dihydroxy-2,3-dihydro-p-cumate	C10H14O4	C06579	Metabolic pathways(ko01100)	--	--	--	--	--	--	--	--	--	--
neg_928	2,3-Dinor-8-iso prostaglandin F1alpha	C18H32O5	C14795	Arachidonic acid metabolism(ko00590)	--	--	--	--	--	--	--	--	--	--
neg_930	Brevilin A	C20H26O5	--	--	--	--	--	--	--	--	--	--	--	--
neg_934	3alpha-Hydroxy-3,5-dihydromonacolin L acid	C19H32O5	C20852	Metabolic pathways(ko01100);;Biosynthesis of secondary metabolites(ko01110)	--	--	--	--	--	--	--	--	--	--
neg_935	1-Methylhistamine	C6H11N3	C05127	Histidine metabolism(ko00340);;Metabolic pathways(ko01100)	--	--	--	--	HMDB0000898	501-75-7	Organic compounds	Organic nitrogen compounds	Organonitrogen compounds	Amines
neg_941	Gibberellin A24	C20H26O5	C11861	Diterpenoid biosynthesis(ko00904);;Metabolic pathways(ko01100);;Biosynthesis of secondary metabolites(ko01110)	LMPR0104170018	Prenol Lipids [PR]	Isoprenoids [PR01]	C20 isoprenoids (diterpenes) [PR0104]	HMDB0303459	--	Organic compounds	Lipids and lipid-like molecules	Prenol lipids	Diterpenoids
neg_942	10,16-Dihydroxyhexadecanoic acid	C16H32O4	C08285	Cutin, suberine and wax biosynthesis(ko00073)	--	--	--	--	HMDB0037798	69232-67-3	Organic compounds	Lipids and lipid-like molecules	Fatty Acyls	Fatty acids and conjugates
neg_950	2,3-dinor Prostaglandin E1	C18H30O5	--	--	--	--	--	--	--	--	--	--	--	--
neg_954	Hexadecanedioate	C16H30O4	C19615	Cutin, suberine and wax biosynthesis(ko00073);;Metabolic pathways(ko01100)	--	--	--	--	HMDB0304377	--	Organic compounds	Lipids and lipid-like molecules	Fatty Acyls	Fatty acids and conjugates
neg_955	Anhydrotetracycline	C22H22N2O7	C02811	Metabolic pathways(ko01100);;Biosynthesis of secondary metabolites(ko01110)	--	--	--	--	HMDB0014897	60-54-8	Organic compounds	Phenylpropanoids and polyketides	Tetracyclines	--
neg_956	3-Methylthiopropyl-desulfoglucosinolate	C11H21NO6S2	C17244	Glucosinolate biosynthesis(ko00966);;Biosynthesis of secondary metabolites(ko01110);;2-Oxocarboxylic acid metabolism(ko01210)	--	--	--	--	HMDB0304142	--	Organic compounds	Organic oxygen compounds	Organooxygen compounds	Carbohydrates and carbohydrate conjugates
neg_957	9-Hydroxy-12-oxo-10(E),15(Z)-octadecadienoic acid	C18H30O4	C21923	alpha-Linolenic acid metabolism(ko00592);;Biosynthesis of secondary metabolites(ko01110)	--	--	--	--	--	--	--	--	--	--
neg_963	L-Norvaline	C5H11NO2	C01826	--	--	--	--	--	--	--	--	--	--	--
neg_964	Colnelenic acid	C18H28O3	C16320	alpha-Linolenic acid metabolism(ko00592);;Biosynthesis of secondary metabolites(ko01110)	LMFA10000002	Fatty Acyls [FA]	Fatty ethers [FA10]	--	HMDB0030996	52591-16-9	Organic compounds	Lipids and lipid-like molecules	Fatty Acyls	Fatty acids and conjugates
neg_965	trans-EKODE-(E)-Ib	C18H30O4	--	--	--	--	--	--	--	--	--	--	--	--
neg_966	Dihomo-gamma-Linolenic Acid	C20H34O2	C03242	Linoleic acid metabolism(ko00591);;Biosynthesis of unsaturated fatty acids(ko01040);;Metabolic pathways(ko01100)	LMFA01030158	Fatty Acyls [FA]	Fatty Acids and Conjugates [FA01]	Unsaturated fatty acids [FA0103]	HMDB0002925	1783-84-2	Organic compounds	Lipids and lipid-like molecules	Fatty Acyls	Fatty acids and conjugates
neg_967	Gibberellin A14 aldehyde	C20H28O4	C11853	Diterpenoid biosynthesis(ko00904);;Metabolic pathways(ko01100);;Biosynthesis of secondary metabolites(ko01110)	LMPR0104170010	Prenol Lipids [PR]	Isoprenoids [PR01]	C20 isoprenoids (diterpenes) [PR0104]	--	--	--	--	--	--
neg_97	(3Z)-Phytochromobilin	C33H36N4O6	C05913	Porphyrin metabolism(ko00860);;Biosynthesis of secondary metabolites(ko01110)	--	--	--	--	HMDB0303975	--	Organic compounds	Organoheterocyclic compounds	Tetrapyrroles and derivatives	Bilirubins
neg_98	Bis(beta-D-glucosyl) crocetin	C32H44O14	C19868	Biosynthesis of various plant secondary metabolites(ko00999);;Metabolic pathways(ko01100);;Biosynthesis of secondary metabolites(ko01110)	--	--	--	--	--	--	--	--	--	--
neg_980	Geranylgeraniol	C20H34O	C09094	Diterpenoid biosynthesis(ko00904);;Biosynthesis of secondary metabolites(ko01110)	LMPR0104010009	Prenol Lipids [PR]	Isoprenoids [PR01]	C20 isoprenoids (diterpenes) [PR0104]	--	--	--	--	--	--
neg_981	Echitovenine	C23H28N2O4	C11784	Indole alkaloid biosynthesis(ko00901);;Biosynthesis of secondary metabolites(ko01110)	--	--	--	--	--	--	--	--	--	--
neg_982	Dihydrozeatin riboside	C15H23N5O5	C16447	Zeatin biosynthesis(ko00908);;Biosynthesis of secondary metabolites(ko01110)	--	--	--	--	--	--	--	--	--	--
neg_983	Ethyl -D-glucuronide	C8H14O7	--	--	--	--	--	--	--	--	--	--	--	--
neg_992	Aldosterone	C21H28O5	C01780	Metabolic pathways(ko01100)	LMST02030026	Sterol Lipids [ST]	Steroids [ST02]	C21 steroids (gluco/mineralocorticoids, progestogins) and derivatives [ST0203]	HMDB0000037	52-39-1	Organic compounds	Lipids and lipid-like molecules	Steroids and steroid derivatives	Hydroxysteroids
neg_996	13(S)-HpODE	C18H32O4	C04717	Linoleic acid metabolism(ko00591);;Metabolic pathways(ko01100)	--	--	--	--	HMDB0003871	33964-75-9	Organic compounds	Lipids and lipid-like molecules	Fatty Acyls	Lineolic acids and derivatives

## Sheet: Supplementary materials 2
SK.VS.CK2
Metabolite_ID	Metabolite_name	SK-1	SK-2	SK-3	CK2-1	CK2-2	CK2-3	SK_Mean	CK2_Mean	Fold_change	log2FC	Pvalue	VIP	regulated	KEGG_pathway_annotation
pos_966	Gibberellin A53	46.9105402074043	31.9905549033322	44.3751020075392	9.24735030598966	10.450314495178	1.71324345243851	41.0920657060919	7.13696941786872	0.173682420078742	-2.52548	0.00621524170117493	2.08826336977987	down	Diterpenoid biosynthesis(ko00904)
pos_1124	N-Acetyl-D-glucosamine	91.9704424213959	102.712684403307	62.8172487977769	34.5502603161547	9.58574409948527	3.4616479760245e-06	85.8334585408266	14.7120026257626	0.171401722310478	-2.54455	0.011222931646444	1.97186632610314	down	Amino sugar and nucleotide sugar metabolism(ko00520);;ABC transporters(ko02010)
pos_9290	4'-Apo-beta,psi-caroten-4'-al	155.222888795104	208.11036153572	208.224219999821	62.7712743232829	84.4230327513692	126.753559321013	190.519156776882	91.3159554652217	0.47930064886946	-1.061	0.0184610502588244	1.96683606592835	down	Carotenoid biosynthesis(ko00906)
pos_8781	Lariciresinol	14.1770487095797	9.61965982516637	3.4616479760245e-06	42.3809091360709	28.2671957041632	27.3052731685968	7.93223733213135	32.6511260029436	4.11625681832322	2.04133299655714	0.0190912309065616	1.98905350255444	up	Biosynthesis of various plant secondary metabolites(ko00999)
pos_928	5-Hydroxy-1-(4-hydroxyphenyl)-3-decanone	119.731308953309	74.8967138644343	88.2618638592807	18.6612069379057	33.7616843867791	27.4052537149879	94.2966288923413	26.6093816798909	0.282188048421868	-1.82527	0.0269355137381411	2.01662172636582	down	Stilbenoid, diarylheptanoid and gingerol biosynthesis(ko00945)
pos_1094	4-Pyridoxic acid	3.06121194713227	3.78155740362276	1.61085398904278	1.05204010215806	3.4616479760245e-06	0.0620700034945084	2.81787444659927	0.371371189100182	0.131791247671935	-2.92367	0.0419103841718754	1.84507769658944	down	Vitamin B6 metabolism(ko00750)
pos_1681	4-Imidazolone-5-propanoate	74.5770806497917	45.0713521864473	39.9511514157191	24.3753552156432	4.18139953107075	8.95510973512365	53.1998614173194	12.5039548272792	0.23503735713132	-2.08904	0.0429718632922093	1.81537634993125	down	Histidine metabolism(ko00340)
pos_1076	(-)-Jasmonoyl-L-isoleucine	96.7351893176553	63.4877593825042	65.9186429381323	22.5240247166782	52.6371103779724	24.8098186081325	75.3805305460973	33.323651234261	0.442072389154686	-1.17765	0.0439972608950819	1.81914223545269	down	Plant hormone signal transduction(ko04075)
pos_1472	3-beta-D-Galactosyl-sn-glycerol	1794.88365462246	1082.16819807974	994.960814440928	421.164024621367	93.4136294496182	396.875258988222	1290.67088904771	303.817637686402	0.235395126878988	-2.08684	0.0444096652700764	1.86434496141681	down	Glycerolipid metabolism(ko00561);;Galactose metabolism(ko00052)
pos_895	(+)-Abscisic acid	5025.08917032122	2295.21222713211	3581.76244327447	474.925880751392	190.99121773476	75.4350918941739	3634.0212802426	247.117396793442	0.06800108687777	-3.8783	0.0473486552310769	1.95936710001906	down	Plant hormone signal transduction(ko04075);;Carotenoid biosynthesis(ko00906)
neg_321	5-Hydroxypseudobaptigenin	1477.13050159213	1638.3290920413	1342.6737221933	787.233171969722	488.419817119614	692.556788397761	1486.04443860891	656.069925829032	0.44148742041872	-1.17956	0.0025074233247266	1.80345745670437	down	Isoflavonoid biosynthesis(ko00943)
neg_908	2',3,4,4',6'-Peptahydroxychalcone 4'-O-glucoside	755.566867448575	819.062310143478	578.672296314478	287.006650721314	150.759944913566	387.014147296122	717.767157968844	274.926914310334	0.383030779909643	-1.38447	0.0112253523692423	1.7227845003098	down	Flavonoid biosynthesis(ko00941)
neg_325	D-Glucosaminate-6-phosphate	60.1091629008533	42.3041432859449	48.460628370232	18.8677517902826	2.78133785860993	23.7476753838771	50.2913115190101	15.1322550109232	0.300892033909341	-1.73268	0.0138397110361896	1.71219419456491	down	Pentose phosphate pathway(ko00030)
neg_265	4-Amino-4-deoxychorismate	536.491736514075	666.168259159355	818.555125329091	1389.29881340722	1566.1493450947	1122.25532831874	673.738373667507	1359.23449560689	2.0174515045178	1.01253399442867	0.0159357590774109	1.72613880772934	up	Folate biosynthesis(ko00790)
neg_425	Maltotriose	90.1842266079788	85.4279642741815	54.9702832764497	4.22457606204212	0.0011421756532089	9.10084943355267	76.8608247195367	4.44218922374933	0.0577952323561291	-4.11291	0.0179976549394563	1.82540412897701	down	ABC transporters(ko02010)
neg_264	Chelirubine	211.458904185102	317.76366758269	636.85031183827	1278.73454556922	719.777419836026	1222.62255923254	388.690961202021	1073.7115082126	2.76237838125219	1.46591094862109	0.0401641521915237	1.6492331853344	up	Isoquinoline alkaloid biosynthesis(ko00950)
MK.VS.CK2
pos_1003	Dihydropteroate	3657.23523435488	2741.73880584213	2166.87668204272	389.964149475044	267.757990986223	596.535290716497	2855.28357407991	418.085810392588	0.146425319778373	-2.77176	0.025701448103304	1.36115540463411	down	Folate biosynthesis(ko00790)
pos_1034	3'-Hydroxy-N-methyl-(S)-coclaurine	418.558273385586	479.255680002254	394.053240574652	133.747352014249	134.825697636182	59.9604775379927	430.622397987497	109.511175729475	0.254309056475632	-1.97535	0.000823205073504378	1.43845834247473	down	Isoquinoline alkaloid biosynthesis(ko00950)
pos_1070	dTDP-3-amino-2,3,6-trideoxy-4-keto-D-glucose	308.240516737841	213.804658180593	283.857755496257	17.6572579926827	54.5282627845075	83.8719642874324	268.63431013823	52.0191616882075	0.193643029668996	-2.36853	0.00486142987712692	1.39324529879453	down	Polyketide sugar unit biosynthesis(ko00523)
pos_1082	Hexahomomethionine	21.9962861057844	3.4616479760245e-06	3.4616479760245e-06	47.2772442321575	50.0162215082395	25.4946822625432	7.33209767636012	40.9293826676467	5.58222005137899	2.48083899663183	0.0347498662367145	1.26727726333698	up	Glucosinolate biosynthesis(ko00966)
pos_1161	Kanamycin X	105.428765322023	91.4054515852674	102.857	28.5741522252062	28.4120863472051	52.7764836605767	99.8970639687301	36.5875740776627	0.366252746818619	-1.44909	0.00590563961709781	1.4076271176753	down	Neomycin, kanamycin and gentamicin biosynthesis(ko00524)
pos_1171	Isoswertisin 2''-rhamnoside	674.983443804396	958.109266103616	1178.23490835426	70.5357615833985	118.820844485189	194.490581722988	937.109206087424	127.949062597192	0.136535914668258	-2.87265	0.0253025296110258	1.39958678783669	down	Flavone and flavonol biosynthesis(ko00944)
pos_1204	Formononetin	649.010954541759	1221.55351276054	1505.96023137388	3.04878324405278	25.1658421892021	44.3769916858752	1125.50823289206	24.1972057063767	0.0214989148894989	-5.53959	0.0482838155716786	1.36272093167189	down	Isoflavonoid biosynthesis(ko00943)
pos_1255	Porphobilinogen	43.1055022831031	58.8499776498927	63.4016358985413	12.0259962286462	13.4732867232588	26.6777066761215	55.1190386105124	17.3923298760088	0.315541241546469	-1.6641	0.0096807154130273	1.38258502682719	down	Porphyrin metabolism(ko00860)
pos_1343	2-Dehydropantoate	3202.27321894193	2140.59204241915	2112.26722392209	243.493704967522	247.755351504271	1271.00854517379	2485.04416176106	587.419200548528	0.236381795377128	-2.08081	0.0187000904074008	1.28319300359897	down	Pantothenate and CoA biosynthesis(ko00770)
pos_147	Elwesine	44.853795734014	30.6913638927506	38.9612791745896	19.0111823388245	25.7989097425135	22.3726505944483	38.1688129337847	22.3942475585954	0.586715850908043	-0.769266	0.0434323863864899	1.25397742352061	down	Isoquinoline alkaloid biosynthesis(ko00950)
pos_1499	Urate	45.0476791764687	59.0539492230263	36.4160072033776	9.16491115460531	11.0722519661865	9.29304372702078	46.8392118676242	9.8434022826042	0.21015302969707	-2.25049	0.0294392568578017	1.39067868812161	down	Purine metabolism(ko00230)
pos_1501	HBOA	53802.0629769967	57024.9918605259	49330.9032028333	10008.683252038	12846.635757211	14824.1358869414	53385.986013452	12559.8182987301	0.235264331271607	-2.08765	0.000303627239085683	1.46015109311243	down	Biosynthesis of various plant secondary metabolites(ko00999);;Benzoxazinoid biosynthesis(ko00402)
pos_1645	Quercetin 3-O-[beta-D-xylosyl-(1->2)-beta-D-glucoside]	19295.391204322	18919.8485723284	25845.8556676278	3308.57682778512	4040.09952215615	11470.6324026132	21353.6984814261	6273.10291751816	0.293771260420046	-1.76723	0.0124508936895474	1.34716356089801	down	Flavone and flavonol biosynthesis(ko00944)
pos_1685	CMP-N-acetylneuraminate	98.6704960429369	115.309559241876	168.874723170852	13.4986089810917	16.2982847587139	63.016225026484	127.618259485222	30.9377062554299	0.242423822266691	-2.0444	0.0248394219893304	1.30657181697215	down	Amino sugar and nucleotide sugar metabolism(ko00520)
pos_2258	8-epi-Cedrol	157.934392341954	179.226399217128	149.556	20.2566195657277	31.5952776577831	108.736073457077	162.238866786794	53.5293235601959	0.329941429081488	-1.59972	0.0487729285354167	1.30393356223717	down	Sesquiterpenoid and triterpenoid biosynthesis(ko00909)
pos_285	Obtusifoliol	1024.66965634624	959.639348632715	914.537209876882	251.41596326487	282.206305542945	587.738391298036	966.282071618612	373.78688670195	0.386829992691288	-1.37023	0.0236957016565528	1.37279453818296	down	Steroid biosynthesis(ko00100)
pos_355	1-Hexadecanol	99010.9259598389	52051.4383410143	97382.3056090098	13474.5484871841	11359.9727069703	43377.6874971239	82814.8899699543	22737.4028970928	0.274556941455118	-1.86482	0.0383816520143666	1.23458525245456	down	Fatty acid degradation(ko00071)
pos_362	Sphingosine	502.122800531672	634.226115103894	562.831152800428	190.289213750032	209.619777688116	254.421310185886	566.393356145331	218.110100541345	0.385085909244634	-1.37675	0.00417007335582255	1.44287053362677	down	Sphingolipid metabolism(ko00600)
pos_385	1'-Hydroxy-gamma-carotene glucoside	263.162552675351	407.718787758651	336.948721959222	93.8359035315475	67.9145474566682	179.278130456857	335.943354131075	113.676193815024	0.338379052352592	-1.56329	0.0156603778996809	1.34536700586226	down	Carotenoid biosynthesis(ko00906)
pos_4505	Chlorophyll a	81.8958580497863	146.568952202839	82.4543447382915	554.137325195966	498.988420884684	297.936295602685	103.639718330306	450.354013894445	4.3453805273683	2.11948252017178	0.0388715403920632	1.33385588949921	up	Porphyrin metabolism(ko00860)
pos_4565	3',4'-Dihydrorhodovibrin	21.5339766980428	40.5601344063428	40.3783495707653	104.70106816131	93.8494711857912	66.2398938179532	34.157486891717	88.2634777216848	2.58401556301521	1.3696147591252	0.0238311022629996	1.31576247407249	up	Carotenoid biosynthesis(ko00906)
pos_468	Tetrandrine	648067.089264068	826473.741136685	1103067.35293974	88845.7221638154	222677.316430493	153661.745195685	859202.727780164	155061.594596664	0.180471487791108	-2.47016	0.0259428017519204	1.3896951557483	down	Isoquinoline alkaloid biosynthesis(ko00950)
pos_481	Achilleol B	640.623706332674	664.948910000726	639.814898506731	162.339926585421	173.245905543317	352.208817669804	648.46250494671	229.264883266181	0.353551487583729	-1.50001	0.0193848642943354	1.41373536720365	down	Sesquiterpenoid and triterpenoid biosynthesis(ko00909)
pos_510	all-trans-Nonaprenyl diphosphate	131149.730998619	90903.3872826892	174534.828718962	24857.7255166164	15082.7812197389	59702.1230449014	132195.982333423	33214.2099270856	0.251249768266883	-1.99281	0.0346604337778343	1.2807387804081	down	Ubiquinone and other terpenoid-quinone biosynthesis(ko00130);;Terpenoid backbone biosynthesis(ko00900)
pos_5348	OPC4-CoA	611.941569824158	722.078783239669	644.285709600592	797.576898340193	820.192330388933	845.038016997829	659.435354221473	820.935748575652	1.24490709107467	0.316038076231146	0.0251256206511885	1.32304432127417	up	alpha-Linolenic acid metabolism(ko00592)
pos_5457	Phytosphingosine	236200.876171388	201510.407728127	215025.332212911	8397.52161975296	12961.8577590508	116386.429872066	217578.872037475	45915.2697502899	0.2110281633521	-2.24449	0.0317131180860253	1.34823285823069	down	Sphingolipid metabolism(ko00600)
pos_581	Papaveroxine	809.108306822387	864.350597548536	767.403693756655	85.8949976527859	246.671332910832	276.383721284526	813.620866042526	202.983350616048	0.249481495728305	-2.003	0.00317500627140877	1.44454576630826	down	Isoquinoline alkaloid biosynthesis(ko00950)
pos_586	(13S,14R)-1,13-Dihydroxy-N-methylcanadine	420.712986771422	446.465951331409	375.757574930235	42.0549196811917	121.048982022923	121.221466310902	414.312171011022	94.7751226716722	0.228752929078569	-2.12814	0.000878256810453395	1.44387857897757	down	Isoquinoline alkaloid biosynthesis(ko00950)
pos_604	Moxifloxacin	371.88339508925	381.571997102741	328.826544365171	33.6241663749586	104.074518204071	101.146960040872	360.760645519054	79.6152148733005	0.220687083977112	-2.17993	0.000951708201630986	1.44513838516451	down	ABC transporters(ko02010)
pos_6105	Prostaglandin A2	6028.59321729261	6732.53377112704	6587.62877094211	3640.76956278801	3970.96097602539	5425.57474680146	6449.58525312059	4345.76842853829	0.673805874018894	-0.569595	0.0470957406140937	1.30084756870821	down	Arachidonic acid metabolism(ko00590)
pos_6230	Astaxanthin	989.124745815393	1123.57222253774	1041.67700653061	311.253435653855	366.538766242323	749.316521066983	1051.45799162791	475.702907654387	0.452422171348836	-1.14426	0.0439690894488504	1.32824546400574	down	Carotenoid biosynthesis(ko00906)
pos_6259	Lobeline	2140.64555832364	2291.84432656663	2309.48619960298	920.560741884779	1006.23270466224	1531.92432347878	2247.32536149775	1152.90592334193	0.513012464992416	-0.962934	0.0225004872652881	1.39207	down	Tropane, piperidine and pyridine alkaloid biosynthesis(ko00960)
pos_6265	9,10-Dihydroxy-12,13-epoxyoctadecanoic acid	2462.0945601303	2466.44698542592	2608.64421291459	634.092184284934	690.962274503287	1642.78658610571	2512.3952528236	989.280348297977	0.393759838220581	-1.34461	0.0406262855695275	1.35383226028706	down	Linoleic acid metabolism(ko00591)
pos_6273	Homotrypanothione	3749.36430272157	4028.49428446172	4032.07624044671	1522.29578516615	1721.98656536389	2975.15722794786	3936.64494254333	2073.1465261593	0.526627764611128	-0.925145	0.0495580166908202	1.32701544885709	down	Glutathione metabolism(ko00480)
pos_6286	Dephospho-CoA	863.042776424606	936.137565609234	860.217242202479	54.9652413294392	83.7865891071795	509.107318647012	886.465861412106	215.953049694544	0.243611242231639	-2.03735	0.0413939415241959	1.3499781207951	down	Pantothenate and CoA biosynthesis(ko00770)
pos_642	C20915	283.98505288515	503.708969627342	444.890469543366	1.90270849385156	126.715216303605	9.94016388403015	410.861497351953	46.1860295604956	0.112412649659726	-3.15312	0.0141780391472773	1.38191247395568	down	Monobactam biosynthesis(ko00261)
pos_6637	N1-(5-Phospho-alpha-D-ribosyl)-5,6-dimethylbenzimidazole	540.128094457434	633.96630802497	658.546826294562	19.6128258364147	35.9825993818036	331.404336193099	610.880409592322	128.999920470439	0.211170498259273	-2.24352	0.0302058580672649	1.35483227336835	down	Porphyrin metabolism(ko00860)
pos_6812	7-Deoxyloganate	787.750459693666	807.151554349765	847.407787554711	97.0563859703213	120.759499147703	447.192886050524	814.103267199381	221.669590389516	0.272286820751976	-1.8768	0.0319201055774791	1.37750983350912	down	Monoterpenoid biosynthesis(ko00902)
pos_693	Neomycin B	506.669465513801	699.434938123627	697.732019350223	29.392221868438	223.43652055557	80.2399732182924	634.612140995884	111.023	0.174946078150781	-2.51502	0.00385821176950097	1.41818790267118	down	Neomycin, kanamycin and gentamicin biosynthesis(ko00524)
pos_7171	Thromboxane B2	1664.10634738786	1749.0261256519	1783.98009902817	856.252405094633	884.623706466586	1374.29216166972	1732.37085735598	1038.38942441031	0.599403655401564	-0.7384	0.0486278175099141	1.3271078299724	down	Arachidonic acid metabolism(ko00590)
pos_74	5-Aminopentanoate	83796.5961873875	91517.7944147053	104874.949005905	21197.8206020773	24835.2647982051	41068.6929642735	93396.4465359993	29033.9261215186	0.310867567218712	-1.68563	0.00176015776034437	1.43088936032908	down	Arginine and proline metabolism(ko00330);;Lysine degradation(ko00310);;D-Amino acid metabolism(ko00470)
pos_741	Phosphonoacetaldehyde	263.147749064234	289.772396101752	235.337682140369	74.222438563366	70.8264442460562	149.471212667062	262.752609102118	98.1733651588281	0.373634216209336	-1.4203	0.00921715823802079	1.38383009922305	down	Phosphonate and phosphinate metabolism(ko00440)
pos_7428	Oleandomycin	2906.65609786514	2963.00171592164	2976.2037642121	1910.89807496388	2006.20526719248	2494.73807632516	2948.62052599963	2137.28047282717	0.724840804023978	-0.464264	0.0445443088039017	1.34943658669381	down	ABC transporters(ko02010)
pos_7457	Reduced riboflavin	1449.21376800794	1724.85922637687	1684.72003232013	968.403082631393	958.74900285564	1297.42280072774	1619.59767556831	1074.85829540492	0.663657593252447	-0.591489	0.0201584587098305	1.32773339853243	down	Riboflavin metabolism(ko00740)
pos_755	9-cis-10'-Apo-beta-carotenal	168.280586557211	241.812575002335	152.152807472947	39.3322456373217	39.7030680285452	105.63286308157	187.415323010831	61.5560589158123	0.328447311174524	-1.60627	0.0254503676642901	1.29609025996994	down	Carotenoid biosynthesis(ko00906)
pos_76	D-Glutamic acid	176.298308960375	185.362123501203	168.962110286931	32.7988154275531	37.9853409745619	25.5629116000808	176.87418091617	32.1156893340653	0.181573642731308	-2.46137	3.01646917832556e-05	1.46657223058861	down	D-Amino acid metabolism(ko00470)
pos_7614	15(S)-HPETE	356.018641246676	357.009943427277	308.118846253286	170.012724084616	178.677556282798	268.899524779347	340.382476975746	205.863268382254	0.604799842257809	-0.72547	0.0326929809146617	1.29888292663102	down	Arachidonic acid metabolism(ko00590)
pos_7630	Riboflavin	460.173576170353	447.860627965716	513.107037953398	105.186409400198	81.2890961914966	257.412634343257	473.713747363156	147.962713311651	0.312346251581802	-1.67878	0.0180451503316218	1.38612551512221	down	Riboflavin metabolism(ko00740);;ABC transporters(ko02010)
pos_7693	dTDP-3,4-dioxo-2,6-dideoxy-D-glucose	3.4616479760245e-06	3.4616479760245e-06	3.4616479760245e-06	37.3996677175168	31.0688940071302	26.6287359475725	3.4616479760245e-06	31.6990992240732	9157227.84165874	23.1264794881274	0.00958060141400684	1.44743667562194	up	Polyketide sugar unit biosynthesis(ko00523)
pos_8183	Cathasterone	118.912015830937	122.841	131.410854982919	3.4616479760245e-06	3.4616479760245e-06	48.9635585772662	124.387923563619	16.3211885001874	0.131212002199232	-2.93003	0.0180476806304152	1.40956591435973	down	Brassinosteroid biosynthesis(ko00905)
pos_831	Thiosulfate	3708.85786212232	3250.73433733166	3085.58734637782	943.58246255675	1015.2673540103	1929.58939822014	3348.39318194393	1296.14640492906	0.387095043652125	-1.36924	0.00930502033066554	1.37591914554419	down	ABC transporters(ko02010);;Sulfur metabolism(ko00920)
pos_84	Betaine	1112.61295493916	1580.01626119865	1227.23272604127	166.916393259765	260.847319983565	489.82555754946	1306.62064739303	305.863090264263	0.234087139886028	-2.09488	0.00613754267537849	1.40875259042038	down	Glycine, serine and threonine metabolism(ko00260);;ABC transporters(ko02010)
pos_842	N1-Acetyl-tabtoxinine-beta-lactam	93.526650824979	178.325823664042	166.635604359364	22.8935560513768	19.6834128378296	19.5673629040554	146.162692949462	20.7147772644206	0.141724107885609	-2.81884	0.041735227658603	1.37992694997719	down	Monobactam biosynthesis(ko00261)
pos_8615	Phlorizin	30.0902666116251	60.7751377148258	38.3982127206941	223.01490350552	181.601264865576	131.20350772478	43.0878723490483	178.606558698625	4.14517006668978	2.05143129335836	0.0261318695953181	1.35935017123164	up	Flavonoid biosynthesis(ko00941)
pos_8624	Lauroyl-CoA	9.98554262701178	25.6525527549567	3.4616479760245e-06	115.29862001773	103.304175919162	61.9424689451256	11.8793662812055	93.5150882940059	7.87206035072405	2.97674128106289	0.0223165771001235	1.35016417161894	up	Fatty acid elongation(ko00062);;Fatty acid degradation(ko00071)
pos_8781	Lariciresinol	3.4616479760245e-06	3.4616479760245e-06	3.4616479760245e-06	42.3809091360709	28.2671957041632	27.3052731685968	3.4616479760245e-06	32.6511260029436	9432249.09900906	23.1691703886978	0.0215546904258966	1.41790515791963	up	Biosynthesis of various plant secondary metabolites(ko00999)
pos_8880	Sphinganine	313719.389397923	290040.746587108	331874.179725354	64818.0586234678	75358.5577405921	191499.326938925	311878.105236795	110558.647767662	0.354493136617331	-1.49617	0.0299300886935148	1.35745620477043	down	Sphingolipid metabolism(ko00600)
pos_8895	Icosenoic acid	197.81008118111	162.190336675683	161.536840210795	23.3794341214371	26.9016553266961	114.26934193617	173.845752689196	54.8501437947677	0.315510404748453	-1.66424	0.0422657285311572	1.28620120972225	down	Biosynthesis of unsaturated fatty acids(ko01040)
pos_8898	gamma-Tocopherol	6637.89017433052	6294.42817386787	6050.95306745357	971.880607347429	1171.25098072998	4066.24725372715	6327.75713855065	2069.79294726819	0.327097406229194	-1.61221	0.0474135591954158	1.32703610204073	down	Ubiquinone and other terpenoid-quinone biosynthesis(ko00130)
pos_8951	Desacetylvindoline	179465.61780516	199577.881474049	178049	35141.7310589701	49224.9065177521	104684.763372646	185697.527904936	63017.1336497894	0.339353648703657	-1.55914	0.0202850870207228	1.38986393284123	down	Indole alkaloid biosynthesis(ko00901)
pos_8981	(13Z,16Z)-Docosadienoic acid	3555.57301043084	3465.29790848222	3759.38230330251	743.249959579966	893.619919435216	2111.40556153652	3593.41774073852	1249.42514685057	0.347698274176657	-1.52409	0.0285032344150604	1.37996006917743	down	Biosynthesis of unsaturated fatty acids(ko01040)
pos_9006	22-Hydroxydocosanoate	99097.4202146691	92171.428920465	107844.170309369	20896.7264450566	25022.3793936947	62736.9046702394	99704.3398148344	36218.6701696636	0.363260719011098	-1.46092	0.030710201675562	1.34780266869458	down	Cutin, suberine and wax biosynthesis(ko00073)
pos_9010	Dodecanoic acid	25522.8551709513	24391.9305579662	26296.5602906399	4946.77340933439	5962.88123655262	16327.2561076885	25403.7820065191	9078.97025119184	0.357386559562745	-1.48444	0.043416789478892	1.34362476956327	down	Fatty acid biosynthesis(ko00061)
pos_9011	Arabidiol	2510.60695878116	2638.03528635544	2550.4778486534	470.919792593208	576.036548997254	1551.96776447416	2566.37336459667	866.308035354874	0.337561185486752	-1.56678	0.0372453886533749	1.36774596049303	down	Sesquiterpenoid and triterpenoid biosynthesis(ko00909)
pos_9018	Antibiotic JI-20B	396.338029163428	545.166130639492	459.703481117826	69.3187054531276	82.3981651153796	237.09708297702	467.069213640249	129.604651181842	0.277484893880563	-1.84952	0.00912255815803912	1.37780114594956	down	Neomycin, kanamycin and gentamicin biosynthesis(ko00524)
pos_9034	Campesterol	49017.9528963016	43351.5198294608	49294.3799463394	9935.70983183923	11762.3085708165	31286.2736640357	47221.2842240339	17661.4306888971	0.374014196757235	-1.41884	0.0409380052338411	1.32485513304258	down	Steroid biosynthesis(ko00100);;Brassinosteroid biosynthesis(ko00905)
pos_9082	22alpha-Hydroxy-5alpha-campestan-3-one	67.2233725589886	76.4406941525203	46.4200711711561	7.71446458781914	9.43214034753537	43.9088807539669	63.3613792942217	20.3518285631071	0.321202423144901	-1.63845	0.0475680466374321	1.21365954190901	down	Brassinosteroid biosynthesis(ko00905)
pos_9097	Docosanoic acid	23044.8051927685	17413.8868388857	26628.2359447386	4366.53044480046	6987.66804608125	14664.0848607031	22362.3093254643	8672.76111719494	0.387829404869163	-1.36651	0.0295398952313717	1.26251598644598	down	Cutin, suberine and wax biosynthesis(ko00073);;Biosynthesis of unsaturated fatty acids(ko01040)
pos_9105	Campestanol	15077.4739179301	12608.9799546082	18770.4956173453	3091.86257947383	4811.31840566511	9791.08831070913	15485.6498299612	5898.08976528269	0.380874540626073	-1.39261	0.0240398820485959	1.2877530325803	down	Brassinosteroid biosynthesis(ko00905)
pos_9133	beta-Alanyl-L-lysine	149.423052125805	159.461764029447	152.411562629235	45.9954	54.2950484270302	91.534834361288	153.765459594829	63.9417658783227	0.415839591328305	-1.2659	0.0197224571918163	1.40810551657899	down	beta-Alanine metabolism(ko00410)
pos_9134	9-Methylthiononanaldoxime	82.8816215601507	123.681202471011	63.9705801908003	9.86108737646395	26.9425271465446	21.3258867982192	90.1778014073207	19.3765004404092	0.214869958437867	-2.21846	0.0476763620420247	1.31947458926749	down	Glucosinolate biosynthesis(ko00966)
pos_9187	Cannabigerolate	29107.7803836759	30603.2154840182	30372.6554392601	6034.39806286307	6538.88721813014	19328.2447315003	30027.8837689847	10633.8433374978	0.354132293148189	-1.49764	0.0453757660314473	1.34662487391638	down	Biosynthesis of various plant secondary metabolites(ko00999)
pos_9189	10-Deacetylbaccatin III	382.875936731855	500.238521476285	794.25753751103	28.4087654086342	199.121386857645	30.3414823767811	559.123998573057	85.9572115476868	0.153735507270406	-2.70148	0.0432396458977707	1.30223148515427	down	Diterpenoid biosynthesis(ko00904)
pos_9201	Coniferin	48.9093601093286	51.5152612668711	28.8910413412926	14.1557397007506	10.2191058965038	20.5276648310356	43.1052209058308	14.9675034760967	0.347231800732334	-1.52603	0.0431415184758687	1.2776245964688	down	Phenylpropanoid biosynthesis(ko00940)
pos_9209	Ajmaline	29.8086036568371	29.9502220413109	17.8649739759684	9.68804721367913	7.81824530413998	7.48349382596926	25.8745998913721	8.32992878126279	0.321934592852985	-1.63516	0.0448346235254345	1.3210998224107	down	Indole alkaloid biosynthesis(ko00901)
pos_9273	3-Methyldioxyindole	167.150319235652	111.458830821961	114.144424843527	38.7035260033089	52.4596525357884	67.5762259547523	130.91785830038	52.9131348312832	0.404170489177103	-1.30696	0.0334699447848782	1.28517000819332	down	Tryptophan metabolism(ko00380)
pos_928	5-Hydroxy-1-(4-hydroxyphenyl)-3-decanone	12.0816614334979	4.04874964796951	2.16674530598567	18.6612069379057	33.7616843867791	27.4052537149879	6.09905212915103	26.6093816798909	4.36287165881215	2.1252780350441	0.022676505735869	1.30925352793889	up	Stilbenoid, diarylheptanoid and gingerol biosynthesis(ko00945)
pos_9376	4,4-Dimethyl-5alpha-cholesta-8-en-3beta-ol	6935.75672202257	5264.87732296532	4346.25604587542	1160.46780360754	1116.45390056903	3017.29021054092	5515.63003028777	1764.73730490583	0.319952080762342	-1.64407	0.0201157351869569	1.28252647491593	down	Steroid biosynthesis(ko00100)
pos_938	Xylitol	10944.176504194	13628.1121177351	14538.6623437404	3038.91735297858	3409.89453657296	5700.38306008194	13036.9836552232	4049.73164987783	0.310634097347766	-1.68671	0.00340082559934995	1.4237065447429	down	Pentose and glucuronate interconversions(ko00040);;ABC transporters(ko02010)
pos_9381	9,10,18-Trihydroxystearate	1965.54539200472	2111.99335927697	1714.6973644626	448.249213017525	568.346399537205	841.112503310055	1930.74537191476	619.236038621595	0.320723823881284	-1.6406	0.00133234119157693	1.42873365694463	down	Cutin, suberine and wax biosynthesis(ko00073)
pos_939	3-Hydroxyisovalerate	57202.4341505403	69640.5779462514	74888.8854861118	15742.599478683	17559.6716731943	31644.9228071114	67243.9658609678	21649.0646529962	0.321948064421979	-1.6351	0.00330810939566103	1.41685917044811	down	Valine, leucine and isoleucine degradation(ko00280)
pos_9394	Hydroxychlorobactene	12994.9633140989	22366.8494731997	12568.0502529571	424.232103538247	1467.18829537927	1798.13882776961	15976.6210134186	1229.85307556238	0.0769782968832669	-3.6994	0.0419277310585324	1.36380010320979	down	Carotenoid biosynthesis(ko00906)
pos_9464	Coumarin	3050.86865585237	3314.32039280842	2431.13190443876	646.434009652532	708.877306141954	1728.12236376858	2932.10698436652	1027.81122652102	0.350536740985623	-1.51236	0.0143828576510139	1.3369953152404	down	Biosynthesis of various plant secondary metabolites(ko00999)
pos_947	(S)-Ureidoglycine	107735.628365596	114295.217915245	129747.291640772	26309.4281613071	30736.0867250484	62701.3173882897	117259.379307204	39915.6107582151	0.340404417915614	-1.55468	0.00844709757662525	1.40169409825125	down	Purine metabolism(ko00230)
pos_9503	Rhodopinal	306872.304640221	396095.196235018	337454.858276586	16125.1771487028	36072.7754745957	82650.9417943884	346807.453050608	44949.6314725623	0.129609762065877	-2.94775	0.00108405366935163	1.44853219395369	down	Carotenoid biosynthesis(ko00906)
pos_9509	ent-2alpha,3alpha-Dihydroxyisokaurene	263.774352648563	183.289102734728	305.303218753567	83.6403155936335	115.262	151.69378702868	250.788891378953	116.865524427805	0.465991630591068	-1.10162	0.0442493109834187	1.25165391193412	down	Diterpenoid biosynthesis(ko00904)
pos_9510	Coproporphyrin I	53985.3088958107	85135.1884294944	113831.847132381	1723.19996694359	19970.964330383	3526.87953715419	84317.448152562	8407.01461149359	0.0997067012308311	-3.32617	0.0371232418066714	1.35190784340915	down	Porphyrin metabolism(ko00860)
pos_9519	16-Feruloyloxypalmitate	5032.11920585159	4961.87981871323	3748.94459685382	1863.78580817814	950.530916271922	2240.31162138838	4580.98120713955	1684.87611527948	0.367798084972182	-1.44301	0.00702319338588235	1.35721772461872	down	Cutin, suberine and wax biosynthesis(ko00073)
pos_953	8-Methoxykynurenate	117432.036600157	109519.042369847	126867.965371133	26293.7520329473	32108.9929474151	70220.0307855857	117939.681447046	42874.2585886494	0.363527000095381	-1.45987	0.0217695868742906	1.37289114022349	down	Tryptophan metabolism(ko00380)
pos_9554	Calcitriol	802.829800711572	846.378503970593	837.870641703335	192.513220514452	230.953016627012	424.482590725592	829.026315461833	282.649609289019	0.340941661341064	-1.5524	0.0144053555733961	1.42679257043703	down	Steroid biosynthesis(ko00100)
pos_9587	Coniferyl aldehyde	45.9154714793714	50.3686598420264	52.352248331671	11.9668580500644	15.3562113341214	25.9826868496279	49.5454598843563	17.7685854112712	0.358631960481238	-1.47942	0.00805108129474285	1.42246974522087	down	Phenylpropanoid biosynthesis(ko00940)
pos_959	4-Hydroxy-L-threonine	56.1175063809417	68.4533356145638	80.0149415003589	19.3376290950852	14.6582889377955	32.6890550422752	68.1952611652881	22.2283243583853	0.325951158167859	-1.61727	0.00736355604217492	1.38915358774268	down	Vitamin B6 metabolism(ko00750)
pos_961	S-Methyl-5'-thioadenosine	5425.7538233611	4722.96228899133	5629.89147786786	1261.61534288029	1054.52436456099	3206.32504755012	5259.53586340676	1840.82158499713	0.349996964143672	-1.51459	0.025266004130836	1.34734739792352	down	Cysteine and methionine metabolism(ko00270);;Zeatin biosynthesis(ko00908)
pos_9641	5-Oxo-delta-bilirubin	23903.9367733149	26523.9842576724	21583.3872211521	3656.39509940128	5551.3487937932	12202.9769645712	24003.7694173798	7136.90695258856	0.29732442553048	-1.74989	0.00968807300137991	1.39307692818112	down	Porphyrin metabolism(ko00860)
pos_9658	2'''-N-Acetyl-6'''-deamino-6'''-hydroxyparomomycin II	114848.072813019	135334.021341419	139823.961199592	23574.7895755808	33429.898831123	56059.2569357005	130002.018451343	37687.9817808014	0.289903050966144	-1.78636	0.00203764502530583	1.43451768411527	down	Neomycin, kanamycin and gentamicin biosynthesis(ko00524)
pos_9660	beta-D-Gentiobiosyl crocetin	2023.11560903065	2783.64847872831	2504.32947538984	372.417174412825	646.16804276242	774.599649356832	2437.03118771627	597.728288844026	0.245269035479252	-2.02756	0.00498242281442104	1.43681635564794	down	Biosynthesis of various plant secondary metabolites(ko00999)
pos_9661	Gibberellin A4	8403.92497427684	9733.73282210024	10225.3189374129	440.76821857517	667.378947520499	4534.13153378929	9454.32557792999	1880.75956662832	0.198931119002156	-2.32966	0.0179718739422432	1.38625033752198	down	Diterpenoid biosynthesis(ko00904);;Plant hormone signal transduction(ko04075)
pos_980	5-Methoxytryptamine	11.5812650641467	3.4616479760245e-06	4.58659041187804	99.5601723775903	74.2782550473004	49.5771717883297	5.38928631255757	74.4718664044068	13.8185025039178	3.78852937579233	0.035202032758743	1.3658105738191	up	Tryptophan metabolism(ko00380)
pos_9813	4alpha-Carboxy-stigmasta-7,24(24(1))-dien-3beta-ol	413.141096005384	269.608695523313	357.657335764051	68.1229812726663	103.884307639417	224.447148008833	346.802375764249	132.151478973639	0.381057017508649	-1.39192	0.0278869568133838	1.25340144962415	down	Steroid biosynthesis(ko00100)
pos_9818	Teasterone	1888.60662426585	1196.55771946656	1723.04420579077	337.187	479.000633606802	1063.98772480394	1602.73618317439	626.725061959214	0.391034450047741	-1.35463	0.0330795763329954	1.23326459462253	down	Brassinosteroid biosynthesis(ko00905)
pos_9855	D-Urobilin	23495.8357027111	35131.1154042146	18046.7579778863	279.186144752272	7721.22676545177	773.717829144451	25557.9030282707	2924.7102464495	0.114434671859204	-3.1274	0.0294762217238234	1.3320910842546	down	Porphyrin metabolism(ko00860)
pos_987	MM 42842	741.883172810417	752.664967378424	395.798931146946	33.6548945964418	7.94568201824987	47.3119939092552	630.115690445262	29.6375235079823	0.0470350507968455	-4.41012	0.034954076906469	1.35903847204565	down	Monobactam biosynthesis(ko00261)
neg_1044	9(S)-HOTrE	140.009137673906	115.763227624278	253.862061532595	924.062005099854	1339.42522464874	1266.31497061304	169.878142276926	1176.60073345388	6.92614551633044	2.79205269846251	0.0098106945448151	1.98920323537937	up	alpha-Linolenic acid metabolism(ko00592)
neg_222	5'-Deoxy-5'-(methylthio)adenosine	2187.1842205761	2932.73963509865	1999.38788199316	604.101676653162	33.7182766951657	74.7175040113521	2373.10391255597	237.51248578656	0.100085160422135	-3.3207	0.00542676838959051	1.96433301944694	down	Cysteine and methionine metabolism(ko00270);;Zeatin biosynthesis(ko00908)
neg_225	4-(beta-D-Glucosyloxy)benzoate	9.64136402305648	7.57554990418831	10.3334363825814	0.0011421756532089	0.0011421756532089	0.0011421756532089	9.1834501032754	0.0011421756532089	0.000124373262811275	-12.973	0.0080410966096023	2.02699446863211	down	Ubiquinone and other terpenoid-quinone biosynthesis(ko00130)
neg_237	DIBOA-glucoside	2273.7437407371	3186.26052790848	2665.17855165547	1030.02978302094	53.704351754821	127.36178459932	2708.39427343368	403.698639791694	0.149054605435968	-2.74609	0.00537651948933515	1.93984994273187	down	Biosynthesis of various plant secondary metabolites(ko00999);;Benzoxazinoid biosynthesis(ko00402)
neg_505	Betanin	48.5965473566681	19.4629976605586	36.4253363971271	0.0011421756532089	0.0011421756532089	12.7897039034188	34.8282938047846	4.26399608490841	0.122429083342654	-3.02998	0.049218493857735	1.75016203777885	down	Betalain biosynthesis(ko00965)
neg_589	Malvidin 3-O-glucoside	1668.55367214989	1664.14812967902	2311.27426057998	567.454505401878	1025.49487076851	767.148106524076	1881.3253541363	786.699160898155	0.418162206323596	-1.25787	0.0182635259122853	1.87078192279186	down	Anthocyanin biosynthesis(ko00942)
neg_897	Etherolenic acid	1.00043888466597	0.0011421756532089	7.80642	158.793593029401	98.0040653428829	77.5787190141655	2.93599999526773	111.45879246215	37.9628040333107	5.24651465246102	0.0457180989530322	1.87975457251803	up	alpha-Linolenic acid metabolism(ko00592)
K.VS.CK2
pos_1053	Protoemetine	1.09725331964348	3.4616479760245e-06	3.4616479760245e-06	27.5257455255688	36.4703032233923	30.7234553304272	0.365753414313144	31.5731680264628	86.3236453602345	6.43168388455211	0.00615479792843884	2.20261186310344	up	Isoquinoline alkaloid biosynthesis(ko00950)
pos_1082	Hexahomomethionine	2.40311114607532	3.4616479760245e-06	3.4616479760245e-06	47.2772442321575	50.0162215082395	25.4946822625432	0.801039356457091	40.9293826676467	51.0953454879832	5.67511997025286	0.0342119918478872	2.08061487387551	up	Glucosinolate biosynthesis(ko00966)
pos_1107	Psilocin	3.4616479760245e-06	2.6062457145241	3.4616479760245e-06	33.4969506342318	29.4544368863035	52.3198920912307	0.868750879273351	38.4237598705887	44.2287435757503	5.46691235447007	0.0318063555625988	2.0978386046581	up	Indole alkaloid biosynthesis(ko00901)
pos_1423	1,2-Dehydroreticuline	3.4616479760245e-06	3.4616479760245e-06	6.23418848479186	54.9380511014825	89.7103796781489	79.8950711529202	2.07806513602927	74.8478339775172	36.0180403779523	5.17064778601727	0.0165867300108133	2.13941799844829	up	Isoquinoline alkaloid biosynthesis(ko00950)
pos_427	Gentamicin C1	80.3683784657439	94.0620477378183	34.3122489987073	279.102834909354	332.331985183953	305.287610533974	69.5808917340898	305.574143542427	4.39163879517682	2.13475940000871	0.000650756359956789	2.19939481692082	up	Neomycin, kanamycin and gentamicin biosynthesis(ko00524)
pos_454	di-trans,poly-cis-Undecaprenyl diphosphate	281.975081760371	363.962928446237	804.964547151354	1313.84680821868	1465.87863524329	836.789332239621	483.634185785987	1205.50492523386	2.49259659607129	1.31764941474291	0.0457119723918117	1.80286422207886	up	Terpenoid backbone biosynthesis(ko00900)
pos_510	all-trans-Nonaprenyl diphosphate	102507.456164243	77727.8018694582	85202.4340403187	24857.7255166164	15082.7812197389	59702.1230449014	88479.2	33214.2099270856	0.375389904134151	-1.41354	0.0354874784812669	1.9347271505305	down	Ubiquinone and other terpenoid-quinone biosynthesis(ko00130);;Terpenoid backbone biosynthesis(ko00900)
pos_68	Aminoimidazole ribotide	126.305534465425	94.6095415259398	79.6875824279999	24.4384606737743	3.4616479760245e-06	21.8289390102568	100.200886139788	15.4224677152264	0.153915482281372	-2.69979	0.0110816669708815	2.0687949114654	down	Thiamine metabolism(ko00730);;Porphyrin metabolism(ko00860);;Purine metabolism(ko00230)
pos_869	Ecgonine	29.6473002698487	13.6425487082406	15.5543065221057	153.042926591441	272.405622015106	156.627028120113	19.614718500065	194.02519224222	9.89181630323051	3.30623544829244	0.0449544744721668	2.03014074576487	up	Tropane, piperidine and pyridine alkaloid biosynthesis(ko00960)
pos_9157	7-Dehydrocholesterol	157.579470691177	178.630716810419	198.885677411156	778.819409389366	937.667754733938	969.32195404792	178.365288304251	895.269706057075	5.01930456631196	2.32748749002581	0.00517781586916174	2.20164399330522	up	Steroid biosynthesis(ko00100)
pos_928	5-Hydroxy-1-(4-hydroxyphenyl)-3-decanone	3.4616479760245e-06	3.4616479760245e-06	0.968008499728803	18.6612069379057	33.7616843867791	27.4052537149879	0.322671807674918	26.6093816798909	82.4657780660498	6.3657236438552	0.0260892982794647	2.11371053827742	up	Stilbenoid, diarylheptanoid and gingerol biosynthesis(ko00945)
pos_9394	Hydroxychlorobactene	6003.61730122638	8466.99429577647	7084.86037254557	424.232103538247	1467.18829537927	1798.13882776961	7185.15732318281	1229.85307556238	0.171165782493624	-2.54653	0.00433883959895032	2.16122382294142	down	Carotenoid biosynthesis(ko00906)
pos_9503	Rhodopinal	133439.280817203	150859.514408885	164364.668886808	16125.1771487028	36072.7754745957	82650.9417943884	149554.488037632	44949.6314725623	0.300556887742826	-1.73429	0.019910839646473	2.07539351994044	down	Carotenoid biosynthesis(ko00906)
pos_9509	ent-2alpha,3alpha-Dihydroxyisokaurene	47.0718637680228	39.7475916353787	21.478039560757	83.6403155936335	115.262	151.69378702868	36.0991649880528	116.865524427805	3.23734702635038	1.69481202305716	0.0405507507595783	1.99693783740545	up	Diterpenoid biosynthesis(ko00904)
pos_980	5-Methoxytryptamine	11.0979260484004	1.74951690058849	1.81138659245179	99.5601723775903	74.2782550473004	49.5771717883297	4.88627651381356	74.4718664044068	15.2410257982482	3.92988810167146	0.0354315868409901	2.06241140300002	up	Tryptophan metabolism(ko00380)
neg_1159	Stemmadenine	3291.76	4210.07	2932.1	296.576	2.05456	335.828	3477.98	211.486	0.0608072	-4.03961	0.00922212	2.07102	down	Indole alkaloid biosynthesis(ko00901)
S.VS.CK2
pos_100	D-Mannitol 1-phosphate	390.547504677526	710.28336491224	737.543432742406	51.4489729200966	19.8549386400579	309.809493883375	612.791434110724	127.03780181451	0.207310015680728	-2.27014	0.0297716443146705	1.96976259270897	down	Fructose and mannose metabolism(ko00051)
pos_1053	Protoemetine	12.0148468315583	0.875587353750177	17.0478325678325	27.5257455255688	36.4703032233923	30.7234553304272	9.97942225104699	31.5731680264628	3.16382724692807	1.66167082711654	0.0269862837115532	2.07647658434178	up	Isoquinoline alkaloid biosynthesis(ko00950)
pos_1348	Thiamine aldehyde	277.080549305592	290.665946673649	451.518202727547	29.6053627290357	3.35535385973404	225.118571691925	339.754899568929	86.0264294268982	0.253201438849141	-1.98164	0.0499259471318709	1.83852071426256	down	Thiamine metabolism(ko00730)
pos_1414	Cyclic dehypoxanthine futalosine	562.326722590684	1083.12192570291	669.405876338429	68.2224675137226	38.0755956567252	363.633863168691	771.618174877341	156.64397544638	0.203007109664414	-2.3004	0.0392178624375818	1.96941556572575	down	Ubiquinone and other terpenoid-quinone biosynthesis(ko00130)
pos_1423	1,2-Dehydroreticuline	34.8491088634214	5.12860239510378	25.8083014830326	54.9380511014825	89.7103796781489	79.8950711529202	21.9286709138526	74.8478339775172	3.41324078744029	1.77114219310442	0.0184795855742031	2.07887872334565	up	Isoquinoline alkaloid biosynthesis(ko00950)
pos_145	(-)-Epicatechin	1447.39962172392	2858.65654059487	2985.62969121389	70.052918235966	89.5287969316572	1281.2925850262	2430.56195117756	480.291433397941	0.197605098345775	-2.33931	0.0393587488833362	1.91855199532528	down	Flavonoid biosynthesis(ko00941)
pos_147	Elwesine	14.0082171705246	11.9727567834853	17.2048662004442	19.0111823388245	25.7989097425135	22.3726505944483	14.3952800514847	22.3942475585954	1.55566598763639	0.637532336861282	0.0350259919887626	1.98492173989215	up	Isoquinoline alkaloid biosynthesis(ko00950)
pos_1494	Deoxycytidine	1088.30777052121	2537.20948981339	2260.91698532498	22.3840278161027	38.5099631826402	983.431448609366	1962.14474855319	348.10847986937	0.177412232265765	-2.49482	0.0472320109774502	1.90704729045764	down	Pyrimidine metabolism(ko00240);;ABC transporters(ko02010)
pos_245	6'-Dehydro-6'-oxoparomamine	71.6483195440159	55.2717157247084	50.5521323460471	98.8581071433752	102.563570186184	98.3967089011151	59.1573892049238	99.9394620768914	1.6893825677583	0.75649606947128	0.0201381991229901	2.17772262708943	up	Neomycin, kanamycin and gentamicin biosynthesis(ko00524)
pos_2744	1-(4-Hydroxyphenyl)-1-decene-3,5-dione	3355.22847178986	6193.91874651804	5243.80281421567	426.089668254398	79.8586299940199	32.254652458946	4930.98334417452	179.400983569121	0.036382394960037	-4.78062	0.027274373916363	2.16945454871242	down	Stilbenoid, diarylheptanoid and gingerol biosynthesis(ko00945)
pos_392	ent-3beta-Hydroxycassa-12,15-dien-2-one	2303.05745667556	3037.00718641378	3375.30379090482	319.564659588077	372.347662981588	1605.58416366577	2905.12281133139	765.832162078478	0.263614384593781	-1.9235	0.0176767039808574	2.03682760567006	down	Diterpenoid biosynthesis(ko00904)
pos_427	Gentamicin C1	75.6804202199005	99.653046526612	28.7617264461338	279.102834909354	332.331985183953	305.287610533974	68.0317310642154	305.574143542427	4.49164145557305	2.16724276947679	0.00114636772868218	2.21567016024272	up	Neomycin, kanamycin and gentamicin biosynthesis(ko00524)
pos_510	all-trans-Nonaprenyl diphosphate	109703.547413213	103213.830907236	92599.8404947149	24857.7255166164	15082.7812197389	59702.1230449014	101839.072938388	33214.2099270856	0.326144071904307	-1.61642	0.0256207609967064	2.08753602867216	down	Ubiquinone and other terpenoid-quinone biosynthesis(ko00130);;Terpenoid backbone biosynthesis(ko00900)
pos_527	12,13-DHOME	5854.94693009903	4371.79145490612	6063.84032446886	2847.89380206521	2700.53485603071	4108.68861928491	5430.19	3219.03909246028	0.592803819287562	-0.754373	0.0349520264222978	1.87575875774087	down	Linoleic acid metabolism(ko00591)
pos_9086	9(10)-EpOME	428.797819614296	501.799397097488	604.51695754767	75.1228639368802	28.9846300726927	293.632054931815	511.704724753151	132.579849647129	0.259094441058926	-1.94845	0.0237092075104916	2.02223920890923	down	Linoleic acid metabolism(ko00591)
pos_9157	7-Dehydrocholesterol	470.90840666175	232.454284049937	336.052251955388	778.819409389366	937.667754733938	969.32195404792	346.471647555692	895.269706057075	2.5839623887642	1.36958507082972	0.00408137418041513	2.19126935070206	up	Steroid biosynthesis(ko00100)
pos_9503	Rhodopinal	150157.315571826	111518.131092646	101220.405702596	16125.1771487028	36072.7754745957	82650.9417943884	120965.284122356	44949.6314725623	0.371591170133539	-1.42821	0.0407649437988169	1.8622603307728	down	Carotenoid biosynthesis(ko00906)
pos_9632	Aconitine	1888.00417294997	2808.94614761048	1061.8371978866	4280.79984236052	8305.30188174052	6175.50243135572	1919.59583948235	6253.86805181892	3.25790873432262	1.70394618938081	0.0483117256465278	1.98373653942754	up	Diterpenoid biosynthesis(ko00904)
pos_9847	Pheophorbide a	212727.071111401	287157.170084359	137658.478589719	463757.712264585	431080.532669293	596470.439740337	212514.239928493	497102.894891405	2.33915099081676	1.22598	0.0135340216780515	2.03356065381188	up	Porphyrin metabolism(ko00860)
neg_236	N-Acetylthienamycin	611.1	818.839	590.615	175.19	63.1621	293.699	673.518	177.35	0.263319	-1.92511	0.00751311	1.78496	down	Carbapenem biosynthesis(ko00332)
neg_321	5-Hydroxypseudobaptigenin	1204.18	1302.55	1184.17	787.233	488.42	692.557	1230.3	656.07	0.53326	-0.907089	0.0127511	1.78688	down	Isoflavonoid biosynthesis(ko00943)
neg_325	D-Glucosaminate-6-phosphate	40.6238	43.0099	57.1764	18.8678	2.78134	23.7477	46.9367	15.1323	0.322397	-1.63309	0.0190493	1.6613	down	Pentose phosphate pathway(ko00030)
neg_591	Apigenin 7-O-[beta-D-apiosyl-(1->2)-beta-D-glucoside]	251.411	227.164	195.819	50.8903	9.65871	125.775	224.798	62.1079	0.276283	-1.85578	0.0251872	1.70437	down	Flavone and flavonol biosynthesis(ko00944)
neg_848	(-)-Maackiain	10.2545	16.0803	7.08297	23.4203	16.4777	22.3449	11.1392	20.7476	1.86257	0.897296	0.0499002	1.43954	up	Isoflavonoid biosynthesis(ko00943)
neg_856	trans,trans-Farnesyl diphosphate	471.151	482.633	185.88	995.764	1008.01	693.972	379.888	899.25	2.36715	1.24315	0.0214088	1.63594	up	Terpenoid backbone biosynthesis(ko00900);;Steroid biosynthesis(ko00100);;Sesquiterpenoid and triterpenoid biosynthesis(ko00909);;Carotenoid biosynthesis(ko00906);;Biosynthesis of various plant secondary metabolites(ko00999)

## Sheet: Supplementary materials 3
SK.VS.CK2
ID	Description	MetaboliteRatio	BgRatio	enrich_factor	pvalue	qvalue	metaboliteID	Count	regulated
ko00561	Glycerolipid metabolism	0.1	0.004	25.25	0.0392503536067896	0.184265507972045	pos_1472	1	down
ko04075	Plant hormone signal transduction	0.2	0.0099	20.2	0.00342476116629714	0.0324451057859729	pos_1076;pos_895	2	down
ko00052	Galactose metabolism	0.1	0.0059	16.83	0.0583507441911476	0.184265507972045	pos_1472	1	down
ko00030	Pentose phosphate pathway	0.1429	0.0116	12.33	0.0792077	0.225699	neg_325	1	down
ko00790	Folate biosynthesis	0.1429	0.0116	12.33	0.0792077	0.225699	neg_265	1	up
ko00750	Vitamin B6 metabolism	0.1	0.0099	10.1	0.0955296815760668	0.207445630223233	pos_1094	1	down
ko00941	Flavonoid biosynthesis	0.1429	0.0154	9.25	0.104386	0.225699	neg_908	1	down
ko00340	Histidine metabolism	0.1	0.0119	8.42	0.113619087944546	0.207445630223233	pos_1681	1	down
ko00592	alpha-Linolenic acid metabolism	0.1429	0.0193	7.4	0.128971	0.225699	neg_897	1	up
ko00945	Stilbenoid, diarylheptanoid and gingerol biosynthesis	0.1	0.0139	7.21	0.131382232474714	0.207445630223233	pos_928	1	down
ko00520	Amino sugar and nucleotide sugar metabolism	0.1	0.0198	5.05	0.182766138373277	0.226499175928368	pos_1124	1	down
ko00943	Isoflavonoid biosynthesis	0.1429	0.0347	4.11	0.221619	0.310267	neg_321	1	down
ko00999	Biosynthesis of various plant secondary metabolites	0.1	0.0337	2.97	0.292186489073271	0.288430521288402	pos_8781	1	up
ko02010	ABC transporters	0.1429	0.0502	2.85	0.305689	0.356637	neg_425	1	down
ko00904	Diterpenoid biosynthesis	0.1	0.0396	2.52	0.334899883051534	0.288430521288402	pos_966	1	down
ko02010	ABC transporters	0.1	0.0396	2.52	0.334899883051534	0.288430521288402	pos_1124	1	down
ko00906	Carotenoid biosynthesis	0.2	0.0812	2.46	0.191265970783955	0.226499175928368	pos_895;pos_9290	2	down
ko00950	Isoquinoline alkaloid biosynthesis	0.1429	0.0656	2.18	0.381853	0.381853	neg_264	1	up
K.VS.CK2
ID	Description	MetaboliteRatio	BgRatio	enrich_factor	pvalue	qvalue	metaboliteID	Count	regulated
ko00901	Indole alkaloid biosynthesis	1	0.0425	23.55	0.0424710424710425	0.0424710424710425	neg_1159	1	down
ko00900	Terpenoid backbone biosynthesis	0.1333	0.0119	11.22	0.0115459405183894	0.170150702376265	pos_454;pos_510	2	up&down
ko00730	Thiamine metabolism	0.0667	0.0099	6.73	0.140474730885556	0.451868567355509	pos_68	1	down
ko00230	Purine metabolism	0.0667	0.0139	4.81	0.191322798910122	0.451868567355509	pos_68	1	down
ko00945	Stilbenoid, diarylheptanoid and gingerol biosynthesis	0.0667	0.0139	4.81	0.191322798910122	0.451868567355509	pos_928	1	up
ko00380	Tryptophan metabolism	0.0667	0.0158	4.21	0.215680545930901	0.451868567355509	pos_980	1	up
ko00130	Ubiquinone and other terpenoid-quinone biosynthesis	0.0667	0.0218	3.06	0.284708482093783	0.451868567355509	pos_510	1	down
ko00901	Indole alkaloid biosynthesis	0.0667	0.0218	3.06	0.284708482093783	0.451868567355509	pos_1107	1	up
ko00950	Isoquinoline alkaloid biosynthesis	0.1333	0.0475	2.81	0.155891732330454	0.451868567355509	pos_1053;pos_1423	2	up
ko00100	Steroid biosynthesis	0.0667	0.0257	2.59	0.32753046077127	0.451868567355509	pos_9157	1	up
ko00966	Glucosinolate biosynthesis	0.0667	0.0257	2.59	0.32753046077127	0.451868567355509	pos_1082	1	up
ko00960	Tropane, piperidine and pyridine alkaloid biosynthesis	0.0667	0.0297	2.24	0.367950119132343	0.451868567355509	pos_869	1	up
ko00860	Porphyrin metabolism	0.0667	0.0356	1.87	0.424348441641267	0.481042767852449	pos_68	1	down
ko00904	Diterpenoid biosynthesis	0.0667	0.0396	1.68	0.459298766945325	0.483472386258237	pos_9509	1	up
ko00906	Carotenoid biosynthesis	0.1333	0.0812	1.64	0.347780192575077	0.451868567355509	pos_9394;pos_9503	2	down
ko00524	Neomycin, kanamycin and gentamicin biosynthesis	0.0667	0.0772	0.86	0.705756617905111	0.693374922854144	pos_427	1	up
MK.VS.CK2
ID	Description	MetaboliteRatio	BgRatio	enrich_factor	pvalue	qvalue	metaboliteID	Count	regulated
ko00592	alpha-Linolenic acid metabolism	0.2857	0.0193	14.8	0.00604364579585414	0.04453212691682	neg_1044;neg_897	2	up
ko00130	Ubiquinone and other terpenoid-quinone biosynthesis	0.1429	0.0116	12.33	0.0792077028616708	0.116727141059304	neg_225	1	down
ko00402	Benzoxazinoid biosynthesis	0.1429	0.0116	12.33	0.0792077028616708	0.116727141059304	neg_237	1	down
ko00942	Anthocyanin biosynthesis	0.1429	0.0116	12.33	0.0792077028616708	0.116727141059304	neg_589	1	down
ko00965	Betalain biosynthesis	0.1429	0.0116	12.33	0.0792077028616708	0.116727141059304	neg_505	1	down
ko00270	Cysteine and methionine metabolism	0.1429	0.0232	6.17	0.152975843283031	0.161027203455822	neg_222	1	down
ko00908	Zeatin biosynthesis	0.1429	0.0232	6.17	0.152975843283031	0.161027203455822	neg_222	1	down
ko00920	Sulfur metabolism	0.0098	0.002	4.95	0.201980198019802	0.94441109142931	pos_831	1	down
ko00600	Sphingolipid metabolism	0.0294	0.0099	2.97	0.0585278477918582	0.884210884559481	pos_362;pos_5457;pos_8880	3	down
ko00999	Biosynthesis of various plant secondary metabolites	0.1429	0.0502	2.85	0.305689129660651	0.281555777319021	neg_237	1	down
ko00073	Cutin, suberine and wax biosynthesis	0.0392	0.0139	2.83	0.033451653830694	0.884210884559481	pos_9006;pos_9097;pos_9381;pos_9519	4	down
ko00261	Monobactam biosynthesis	0.0294	0.0119	2.48	0.100099345421828	0.884210884559481	pos_642;pos_842;pos_987	3	down
ko00909	Sesquiterpenoid and triterpenoid biosynthesis	0.0294	0.0119	2.48	0.100099345421828	0.884210884559481	pos_2258;pos_481;pos_9011	3	down
ko00740	Riboflavin metabolism	0.0196	0.0079	2.48	0.183242340681768	0.94441109142931	pos_7457;pos_7630	2	down
ko00040	Pentose and glucuronate interconversions	0.0098	0.004	2.48	0.363484205563413	0.94441109142931	pos_938	1	down
ko00905	Brassinosteroid biosynthesis	0.049	0.0218	2.25	0.0503921335469565	0.884210884559481	pos_8183;pos_9034;pos_9082;pos_9105;pos_9818	5	down
ko00071	Fatty acid degradation	0.0196	0.0099	1.98	0.266385335941708	0.94441109142931	pos_355;pos_8624	2	up&down
ko00100	Steroid biosynthesis	0.049	0.0257	1.9	0.099795878361448	0.884210884559481	pos_285;pos_9034;pos_9376;pos_9554;pos_9813	5	down
ko00380	Tryptophan metabolism	0.0294	0.0158	1.86	0.206153488396515	0.94441109142931	pos_9273;pos_953;pos_980	3	up&down
ko00860	Porphyrin metabolism	0.0588	0.0356	1.65	0.133851831583218	0.94441109142931	pos_1255;pos_4505;pos_6637;pos_9510;pos_9641;pos_9855	6	up&down
ko00523	Polyketide sugar unit biosynthesis	0.0196	0.0119	1.65	0.349528331201648	0.94441109142931	pos_1070;pos_7693	2	up&down
ko00770	Pantothenate and CoA biosynthesis	0.0196	0.0119	1.65	0.349528331201648	0.94441109142931	pos_1343;pos_6286	2	down
ko00062	Fatty acid elongation	0.0098	0.0059	1.65	0.49255897898793	0.94441109142931	pos_8624	1	up
ko00260	Glycine, serine and threonine metabolism	0.0098	0.0059	1.65	0.49255897898793	0.94441109142931	pos_84	1	down
ko00270	Cysteine and methionine metabolism	0.0098	0.0059	1.65	0.49255897898793	0.94441109142931	pos_961	1	down
ko00402	Benzoxazinoid biosynthesis	0.0098	0.0059	1.65	0.49255897898793	0.94441109142931	pos_1501	1	down
ko02010	ABC transporters	0.0588	0.0396	1.49	0.198382051472871	0.94441109142931	pos_604;pos_7428;pos_7630;pos_831;pos_84;pos_938	6	down
ko00999	Biosynthesis of various plant secondary metabolites	0.049	0.0337	1.46	0.245857296474002	0.94441109142931	pos_1501;pos_8781;pos_9187;pos_9464;pos_9660	5	up&down
ko00230	Purine metabolism	0.0196	0.0139	1.41	0.429305618036235	0.94441109142931	pos_1499;pos_947	2	down
ko00470	D-Amino acid metabolism	0.0196	0.0139	1.41	0.429305618036235	0.94441109142931	pos_74;pos_76	2	down
ko01040	Biosynthesis of unsaturated fatty acids	0.0294	0.0238	1.24	0.449444189287334	0.94441109142931	pos_8895;pos_8981;pos_9097	3	down
ko00061	Fatty acid biosynthesis	0.0098	0.0079	1.24	0.595664525089984	0.94441109142931	pos_9010	1	down
ko00310	Lysine degradation	0.0098	0.0079	1.24	0.595664525089984	0.94441109142931	pos_74	1	down
ko00410	beta-Alanine metabolism	0.0098	0.0079	1.24	0.595664525089984	0.94441109142931	pos_9133	1	down
ko00790	Folate biosynthesis	0.0098	0.0079	1.24	0.595664525089984	0.94441109142931	pos_1003	1	down
ko00908	Zeatin biosynthesis	0.0098	0.0079	1.24	0.595664525089984	0.94441109142931	pos_961	1	down
ko00950	Isoquinoline alkaloid biosynthesis	0.049	0.0475	1.03	0.552985490692343	0.94441109142931	pos_1034;pos_147;pos_468;pos_581;pos_586	5	down
ko00280	Valine, leucine and isoleucine degradation	0.0098	0.0099	0.99	0.677984322377053	0.94441109142931	pos_939	1	down
ko00750	Vitamin B6 metabolism	0.0098	0.0099	0.99	0.677984322377053	0.94441109142931	pos_959	1	down
ko00941	Flavonoid biosynthesis	0.0098	0.0099	0.99	0.677984322377053	0.94441109142931	pos_8615	1	up
ko04075	Plant hormone signal transduction	0.0098	0.0099	0.99	0.677984322377053	0.94441109142931	pos_9661	1	down
ko00130	Ubiquinone and other terpenoid-quinone biosynthesis	0.0196	0.0218	0.9	0.686665241368598	0.94441109142931	pos_510;pos_8898	2	down
ko00901	Indole alkaloid biosynthesis	0.0196	0.0218	0.9	0.686665241368598	0.94441109142931	pos_8951;pos_9209	2	down
ko00940	Phenylpropanoid biosynthesis	0.0196	0.0218	0.9	0.686665241368598	0.94441109142931	pos_9201;pos_9587	2	down
ko00944	Flavone and flavonol biosynthesis	0.0196	0.0218	0.9	0.686665241368598	0.94441109142931	pos_1171;pos_1645	2	down
ko00590	Arachidonic acid metabolism	0.0294	0.0337	0.87	0.701819793697038	0.94441109142931	pos_6105;pos_7171;pos_7614	3	down
ko00440	Phosphonate and phosphinate metabolism	0.0098	0.0119	0.83	0.743675520612134	0.94441109142931	pos_741	1	down
ko00900	Terpenoid backbone biosynthesis	0.0098	0.0119	0.83	0.743675520612134	0.94441109142931	pos_510	1	down
ko00943	Isoflavonoid biosynthesis	0.0098	0.0119	0.83	0.743675520612134	0.94441109142931	pos_1204	1	down
ko00966	Glucosinolate biosynthesis	0.0196	0.0257	0.76	0.775368329956167	0.94441109142931	pos_1082;pos_9134	2	up&down
ko00904	Diterpenoid biosynthesis	0.0294	0.0396	0.74	0.805519497272152	0.94441109142931	pos_9189;pos_9509;pos_9661	3	down
ko00906	Carotenoid biosynthesis	0.0588	0.0812	0.72	0.873134782642192	0.94441109142931	pos_385;pos_4565;pos_6230;pos_755;pos_9394;pos_9503	6	up&down
ko00591	Linoleic acid metabolism	0.0098	0.0139	0.71	0.796070504374784	0.94441109142931	pos_6265	1	down
ko00945	Stilbenoid, diarylheptanoid and gingerol biosynthesis	0.0098	0.0139	0.71	0.796070504374784	0.94441109142931	pos_928	1	up
ko00330	Arginine and proline metabolism	0.0098	0.0158	0.62	0.837839196249828	0.94441109142931	pos_74	1	down
ko00480	Glutathione metabolism	0.0098	0.0178	0.55	0.871119683136181	0.94441109142931	pos_6273	1	down
ko00902	Monoterpenoid biosynthesis	0.0098	0.0178	0.55	0.871119683136181	0.94441109142931	pos_6812	1	down
ko00524	Neomycin, kanamycin and gentamicin biosynthesis	0.0392	0.0772	0.51	0.973445683858429	0.979868190457987	pos_1161;pos_693;pos_9018;pos_9658	4	down
ko00520	Amino sugar and nucleotide sugar metabolism	0.0098	0.0198	0.5	0.897623296684789	0.951480694485877	pos_1685	1	down
ko00960	Tropane, piperidine and pyridine alkaloid biosynthesis	0.0098	0.0297	0.33	0.967874857585699	0.979868190457987	pos_6259	1	down
ko00592	alpha-Linolenic acid metabolism	0.0098	0.0337	0.29	0.979868190457987	0.979868190457987	pos_5348	1	up
S.VS.CK2
ID	Description	MetaboliteRatio	BgRatio	enrich_factor	pvalue	qvalue	metaboliteID	Count	regulated
ko00100	Steroid biosynthesis	0.1667	0.0039	43.17	0.023166	0.0731559	neg_856	1	up
ko00909	Sesquiterpenoid and triterpenoid biosynthesis	0.1667	0.0077	21.58	0.0458831	0.0860946	neg_856	1	up
ko00030	Pentose phosphate pathway	0.1667	0.0116	14.39	0.0681582	0.0860946	neg_325	1	down
ko00900	Terpenoid backbone biosynthesis	0.1667	0.0116	14.39	0.0681582	0.0860946	neg_856	1	up
ko00332	Carbapenem biosynthesis	0.1667	0.0154	10.79	0.0899982	0.094735	neg_236	1	down
ko00943	Isoflavonoid biosynthesis	0.3333	0.0347	9.59	0.0150191	0.0731559	neg_321;neg_848	2	up&down
ko00051	Fructose and mannose metabolism	0.0526	0.0059	8.86	0.108885583247334	0.338085762174759	pos_100	1	down
ko00591	Linoleic acid metabolism	0.1053	0.0139	7.59	0.0251872591500483	0.296077807313299	pos_527;pos_9086	2	down
ko00906	Carotenoid biosynthesis	0.1667	0.027	6.17	0.152976	0.138023	neg_856	1	up
ko00730	Thiamine metabolism	0.0526	0.0099	5.32	0.175128695173314	0.338085762174759	pos_1348	1	down
ko00941	Flavonoid biosynthesis	0.0526	0.0099	5.32	0.175128695173314	0.338085762174759	pos_145	1	down
ko00130	Ubiquinone and other terpenoid-quinone biosynthesis	0.1053	0.0218	4.83	0.0602729822030645	0.296077807313299	pos_1414;pos_510	2	down
ko00240	Pyrimidine metabolism	0.0526	0.0119	4.43	0.206473804756727	0.338085762174759	pos_1494	1	down
ko00900	Terpenoid backbone biosynthesis	0.0526	0.0119	4.43	0.206473804756727	0.338085762174759	pos_510	1	down
ko00944	Flavone and flavonol biosynthesis	0.1667	0.0425	3.92	0.23126	0.182574	neg_591	1	down
ko00945	Stilbenoid, diarylheptanoid and gingerol biosynthesis	0.0526	0.0139	3.8	0.236688229024508	0.348803705930853	pos_2744	1	down
ko00950	Isoquinoline alkaloid biosynthesis	0.1579	0.0475	3.32	0.055346976488461	0.296077807313299	pos_1053;pos_1423;pos_147	3	up
ko00999	Biosynthesis of various plant secondary metabolites	0.1667	0.0502	3.32	0.268081	0.188127	neg_856	1	up
ko00904	Diterpenoid biosynthesis	0.1053	0.0396	2.66	0.17033341018611	0.338085762174759	pos_392;pos_9632	2	up&down
ko00100	Steroid biosynthesis	0.0526	0.0257	2.04	0.396306947849865	0.530937537789293	pos_9157	1	up
ko00860	Porphyrin metabolism	0.0526	0.0356	1.48	0.504618745369956	0.571112536577287	pos_9847	1	up
ko00524	Neomycin, kanamycin and gentamicin biosynthesis	0.1053	0.0772	1.36	0.44015186899479	0.540537382976058	pos_245;pos_427	2	up
ko02010	ABC transporters	0.0526	0.0396	1.33	0.542556909748422	0.571112536577287	pos_1494	1	down
ko00906	Carotenoid biosynthesis	0.0526	0.0812	0.65	0.80592486168875	0.791785829027544	pos_9503	1	down
